# Supplementary material for: Xylose metabolism in the pig
Source: PLoS One. 2018 Oct 25;13(10):e0205913. doi: 10.1371/journal.pone.0205913 (PMC6201911; doi:10.1371/journal.pone.0205913)
Supplement: S1 Data — (XLSX) [file pone.0205913.s001.xlsx]

## Sheet: Table 2
Table 2. Formulated and analyzed diet energy and nutrient composition, as-fed
Diet analyzed composition
	Dietary treatment, % xylose inclusion
	0	2	4	8
DM, %	93.385	94.8663	95.3519	95.5094
	94.6643	94.942	95.1645	95.6421
GE, MJ/kg
CP, %	13.7912	13.8681	14.1244	14.059
	14.3144	14.2013	14.0244	14.003
aEE, %	1.69	1.83	1.79838	1.59452
	1.58	1.86	1.812	1.45759
	1.6427	1.34811	1.68	1.43878
	1.6	1.24988	1.6	1.603
NDF, %	10.655	10.3446	10.9783	10.7412
	9.98729	10.0153	10.3864	10.5011
	10.2983	10.8453	10.1115	10.4476
ADF, %	7.66162	8.00311	7.51907	8.00346
	7.423	7.511	7.87375	8.07815
	7.7813	7.62517	7.46471	7.91872
Xylose, %	0	2.29353	4.02392	8.04014
	0	1.80411	4.06479	8.10211
	0	1.87297	3.97803	7.9087

## Sheet: Table 3
Table 3. Effect of dietary xylose concentration on pig growth performance
Pig ID	Trt	Replication	Initial BW	Final BW	ADG (kg/d)	G:F
1	2	1	28.6	39.4	0.514286	0.451921
2	0	1	29.6	42.6	0.619048	0.543979
3	2	1	26.2	39.2	0.619048	0.543979
4	8	1	29.8	42.6	0.609524	0.53561
5	8	1	27.4	39.6	0.580952	0.510503
6	4	1	28.2	39.8	0.552381	0.485396
7	0	1	29.2	41.8	0.6	0.527241
8	4	1	30	42.4	0.590476	0.518872
9	4	1	25.8	39.8	0.666667	0.585823
10	8	1	29.2	42	0.609524	0.53561
11	4	1	31.2	43.6	0.590476	0.518872
12	0	1	28.6	40.6	0.571429	0.502134
13	8	1	26.4	36.4	0.47619	0.418445
14	2	1	28.4	39.8	0.542857	0.477027
15	0	1	27.4	39.4	0.571429	0.502134
16	4	1	26.6	38.2	0.552381	0.485396
17	0	1	27.4	40.6	0.628571	0.552347
18	4	1	29.4	41	0.552381	0.485396
19	8	1	28.8	40	0.533333	0.468658
20	2	1	27	38.6	0.552381	0.485396
21	2	1	29.6	39.6	0.47619	0.418445
22	2	1	30.8	41.8	0.52381	0.46029
23	8	1	28.8	39.8	0.52381	0.46029
24	0	1	28	40	0.571429	0.502134
25	4	2	29.6	42.4	0.609524	0.53561
26	8	2	29.4	40.8	0.542857	0.477027
27	0	2	27.8	40.6	0.609524	0.53561
28	4	2	23.2	36.8	0.647619	0.569085
29	2	2	27.4	40.2	0.609524	0.53561
30	2	2	27.8	40.8	0.619048	0.543979
31	4	2	28.6	41.4	0.609524	0.53561
32	8	2	26.2	39.8	0.647619	0.569085
33	2	2	29.4	42.2	0.609524	0.53561
34	4	2	29.2	43	0.657143	0.577454
35	2	2	27.4	40.4	0.619048	0.543979
36	0	2	30.6	43.8	0.628571	0.552347
37	0	2	28	40.2	0.580952	0.510503
38	4	2	30	41	0.52381	0.46029
39	2	2	26.8	39	0.580952	0.510503
40	2	2	29.8	41.8	0.571429	0.502134
41	8	2	28	40.8	0.609524	0.53561
42	0	2	29.4	42.8	0.638095	0.560716
43	0	2	25.6	38.8	0.628571	0.552347
44	8	2	29	41	0.571429	0.502134
45	0	2	26.6	39.6	0.619048	0.543979
46	8	2	27.4	40	0.6	0.527241
47	8	2	28	40.6	0.6	0.527241
48	4	2	28.8	39.6	0.514286	0.451921

## Sheet: Table 4
Table 4. Effect of dietary xylose concentration and collection period on water balance
Sample #	Pig ID	Trt	Collection	Replication	Water Waste (ml)	Water intake per day (ml)	Specific gravity (kg/L)	Avg. urine prodution per day (ml)
101	1	2	1	1	170	2910	1.046	1663.48
102	2	0	1	1	1910	2336.67	1.058	922.495
103	3	2	1	1	760	2083.33	.	746.592
104	4	8	1	1	1960	3766.67	1.04	2094.23
105	5	8	1	1	2140	3623.33	1.056	1347.54
106	6	4	1	1	2140	5353.33	1.032	1844.96
107	7	0	1	1	1080	2593.33	1.048	1297.39
108	8	4	1	1	730	2616.67	1.038	1140.98
109	9	4	1	1	1200	3010	1.022	1456.62
110	10	8	1	1	470	2856.67	1.034	1458.09
111	11	4	1	1	2120	2806.67	1.032	1087.53
112	12	0	1	1	440	2946.67	1.06	1280.5
113	13	8	1	1	7020	6073.33	1.018	3258.68
114	14	2	1	1	1110	2250	1.042	824.056
115	15	0	1	1	320	2860	1.046	1142.45
116	16	4	1	1	560	3353.33	1.022	1894
117	17	0	1	1	4120	3873.33	1.04	1580.77
118	18	4	1	1	5390	3803.33	1.034	1831.08
119	19	8	1	1	280	2806.67	1.052	1323.51
120	20	2	1	1	780	2866.67	1.06	1000.94
121	21	2	1	1	420	2133.33	1.054	514.231
122	22	2	1	1	1220	3773.33	1.036	1335.26
123	23	8	1	1	3600	2820	1.052	1240.18
124	24	0	1	1	4060	3870	1.04	1343.59
125	25	4	1	2	360	2786.67	1.016	1496.06
126	26	8	1	2	480	3546.67	1.018	2109.04
127	27	0	1	2	560	2760	1.016	1501.64
128	28	4	1	2	2800	3536.67	1.01	2284.49
129	29	2	1	2	340	2466.67	1.016	1137.47
130	30	2	1	2	1800	3190	1.012	1624.84
131	31	4	1	2	990	3203.33	1.012	1759.22
132	32	8	1	2	1380	2726.67	1.004	1962.15
133	33	2	1	2	2360	3256.67	1.01	1817.16
134	34	4	1	2	450	3223.33	1.016	1174.21
135	35	2	1	2	1820	2986.67	1.01	1875.25
136	36	0	1	2	940	2710	1.02	1057.84
137	37	0	1	2	180	2046.67	1.026	835.932
138	38	4	1	2	190	2503.33	1.016	1045.28
139	39	2	1	2	600	3580	1.008	2920.63
140	40	2	1	2	200	2306.67	1.022	1079.26
141	41	8	1	2	50	2376.67	1.028	1238.98
142	42	0	1	2	300	2760	1.016	1663.71
143	43	0	1	2	1120	2793.33	1.018	1304.85
144	44	8	1	2	1500	3043.33	1.012	1840.58
145	45	0	1	2	40	1833.33	1.034	611.541
146	46	8	1	2	4300	2670	1.024	1422.85
147	47	8	1	2	360	2676.67	1.028	1345.65
148	48	4	1	2	280	2833.33	1.006	1597.42
201	1	2	2	1	300	2400	1.046	1131.61
202	2	0	2	1	340	2196.67	1.048	1044.53
203	3	2	2	1	480	1640	1.042	818.938
204	4	8	2	1	1040	2750	1.044	1360.47
205	5	8	2	1	1680	4166.67	1.02	2611.76
206	6	4	2	1	3300	2590	1.034	1270.15
207	7	0	2	1	240	2060	1.056	858.902
208	8	4	2	1	.	1653.33	1.038	882.145
209	9	4	2	1	820	2593.33	1.028	1174.45
210	10	8	2	1	3700	2606.67	1.032	1306.2
211	11	4	2	1	520	2166.67	1.04	796.795
212	12	0	2	1	1520	2420	1.046	1224.98
213	13	8	2	1	620	4660	1.014	3134.45
214	14	2	2	1	620	2073.33	1.044	807.791
215	15	0	2	1	160	2963.33	1.042	1437.3
216	16	4	2	1	480	2510	1.028	1203.31
217	17	0	2	1	1160	2356.67	1.052	762.041
218	18	4	2	1	800	4276.67	1.004	2909.36
219	19	8	2	1	600	2890	1.036	1510.62
220	20	2	2	1	580	2750	1.032	1500.97
221	21	2	2	1	400	1716.67	1.054	435.484
222	22	2	2	1	1600	3323.33	1.024	1734.38
223	23	8	2	1	740	2373.33	1.044	1037.99
224	24	0	2	1	240	2186.67	1.042	916.187
225	25	4	2	2	150	2583.33	1.02	1276.47
226	26	8	2	2	180	2940	1.018	.
227	27	0	2	2	560	2143.33	1.022	671.233
228	28	4	2	2	2660	2793.33	1.02	1347.39
229	29	2	2	2	60	1853.33	1.028	614.462
230	30	2	2	2	1020	2626.67	1.024	888.346
231	31	4	2	2	550	2380	1.024	975.911
232	32	8	2	2	640	2796.67	1.012	1468.18
233	33	2	2	2	200	2483.33	1.014	1222.88
234	34	4	2	2	450	2790	1.024	1405.27
235	35	2	2	2	670	2683.33	1.016	1396
236	36	0	2	2	40	2243.33	1.018	677.8
237	37	0	2	2	10	1900	1.006	584.493
238	38	4	2	2	20	2206.67	1.02	894.771
239	39	2	2	2	600	3706.67	1.014	2161.08
240	40	2	2	2	80	1793.33	1.018	623.117
241	41	8	2	2	160	2420	1.018	1052.72
242	42	0	2	2	300	2636.67	1.008	1317.46
243	43	0	2	2	350	2220	1.012	664.032
244	44	8	2	2	1290	2570	1.018	1306.48
245	45	0	2	2	100	1833.33	1.028	511.349
246	46	8	2	2	900	2813.33	1.016	1409.12
247	47	8	2	2	280	2296.67	1.02	990.196
248	48	4	2	2	80	2400	1.026	758.285
301	1	2	3	1	500	2293.33	1.026	830.734
302	2	0	3	1	2660	3166.67	1.038	1511.24
303	3	2	3	1	460	2060	1.05	937.46
304	4	8	3	1	2240	3033.33	1.04	1431.41
305	5	8	3	1	920	3800	1.022	2193.09
306	6	4	3	1	2720	2666.67	1.024	1240.89
307	7	0	3	1	620	2093.33	1.028	714.332
308	8	4	3	1	20	1810	1.05	596.508
309	9	4	3	1	940	2553.33	1.028	959.144
310	10	8	3	1	640	2493.33	1.038	1175.02
311	11	4	3	1	430	2160	1.042	906.91
312	12	0	3	1	1120	3166.67	1.038	1593.45
313	13	8	3	1	1020	4900	1.018	3129.67
314	14	2	3	1	520	1963.33	1.036	703.99
315	15	0	3	1	100	2580	1.032	1220.93
316	16	4	3	1	880	2350	1.03	1019.42
317	17	0	3	1	940	2373.33	1.05	664.762
318	18	4	3	1	850	4316.67	1.012	2527.67
319	19	8	3	1	320	2413.33	1.048	1007.32
320	20	2	3	1	240	3420	1.028	1743.19
321	21	2	3	1	4360	2186.67	1.06	615.723
322	22	2	3	1	2880	2880	1.032	1719.96
323	23	8	3	1	460	2413.33	1.048	1049.62
324	24	0	3	1	80	1753.33	1.064	495.927
325	25	4	3	2	520	2473.33	1.024	1033.85
326	26	8	3	2	800	2933.33	1.034	1088.65
327	27	0	3	2	740	2093.33	1.026	589.994
328	28	4	3	2	760	2290	1.022	910.307
329	29	2	3	2	80	1860	1.038	507.386
330	30	2	3	2	540	2026.67	1.026	588.694
331	31	4	3	2	1030	2280	1.032	857.881
332	32	8	3	2	580	2726.67	1.016	1564.3
333	33	2	3	2	60	2226.67	1.03	955.987
334	34	4	3	2	400	2273.33	1.028	1117.7
335	35	2	3	2	300	2300	1.028	1097.28
336	36	0	3	2	280	2040	1.02	529.085
337	37	0	3	2	2060	1773.33	1.028	514.267
338	38	4	3	2	60	2163.33	1.03	890.615
339	39	2	3	2	490	3223.33	1.02	1546.08
340	40	2	3	2	40	1866.67	1.026	602.014
341	41	8	3	2	230	2360	1.028	1184.18
342	42	0	3	2	1080	2640	1.02	1293.92
343	43	0	3	2	840	2266.67	1.032	584.948
344	44	8	3	2	760	2386.67	1.026	1159.84
345	45	0	3	2	80	1606.67	1.03	492.233
346	46	8	3	2	1960	2546.67	1.03	1303.88
347	47	8	3	2	240	2318.33	1.042	942.099
348	48	4	3	2	320	2133.33	1.032	734.173

## Sheet: Table 5
Table 5. Effect of dietary xylose concentration and collection period on diet digestibility and energy value and on nitrogen balance
Sample #	Pig ID	Trt	Collection	Replication	Urinary N (%)	Retained N (% of N intake)	% of excreted N in feces	% of exreted N in urine	DM ATTD, %	GE ATTD, %	CP ATTD, %	Diet DE (kcal/kg, As-fed basis)	Diet ME (kcal/kg, As-fed basis)	Urine GE (Kcal/L)
101	1	2	1	1	0.396075	64.161	79.2904	20.7096	91.6529	92.7237	92.5779	3596.03	3322.1	180.632
102	2	0	1	1	0.335283	75.3273	55.1287	44.8713	87.4641	88.6749	88.9291	3487.3	3318.3	177.823
103	3	2	1	1	0.31157	81.1067	54.6252	45.3748	87.9458	89.2751	91.4272	3551.34	3268.56	280.769
104	4	8	1	1	0.14937	80.2225	67.3695	32.6305	89.3478	90.3327	93.5465	3701.18	3118.9	238.864
105	5	8	1	1	0.18931	80.6314	56.9631	43.0369	89.5986	90.7767	91.6644	3626.71	3219	301.461
106	6	4	1	1	0.16327	78.3976	58.9491	41.0509	87.7721	89.0432	91.132	3600.73	3191.79	191.923
107	7	0	1	1	0.33919	73.4737	72.2657	27.7343	90.6547	91.7343	92.6431	3632.95	3366.05	189.345
108	8	4	1	1	0.319565	75.3856	62.987	37.013	87.7872	88.6178	90.8895	3591.14	3218.26	267.244
109	9	4	1	1	0.17707	79.3534	52.2999	47.7001	87.9721	88.7296	90.1516	3561.99	3188.42	236.082
110	10	8	1	1	0.170107	80.4408	53.7018	46.2982	89.0353	89.8937	90.9445	3598.23	3132.39	319.054
111	11	4	1	1	0.18579	82.4141	48.572	51.428	88.9063	89.6144	90.9559	3593.77	3295.01	241.089
112	12	0	1	1	0.28042	72.9969	58.5888	41.4112	87.0849	88.2946	88.8177	3482.93	3263.42	163.686
113	13	8	1	1	0.153635	70.4518	70.6418	29.3582	86.5935	87.8055	91.3252	3613.29	2982.43	166.402
114	14	2	1	1	0.46187	74.9133	65.1855	34.8145	89.5113	90.1953	91.2662	3545.09	3279.18	288.858
115	15	0	1	1	0.23748	79.1613	56.6054	43.3946	86.7226	87.7925	90.9572	3566.83	3261.11	166.241
116	16	4	1	1	0.122905	79.8422	48.3464	51.6536	87.3079	88.2018	89.5878	3539.71	3192.15	166.852
117	17	0	1	1	0.246105	73.7506	64.0673	35.9327	87.7176	88.8526	90.5679	3551.57	3277.13	138.411
118	18	4	1	1	0.27474	37.961	34.3471	65.6529	74.3335	71.934	59.2696	2341.81	2508.02	200.025
119	19	8	1	1	0.219695	77.7971	56.4242	43.5758	88.8193	89.6661	90.3249	3573.71	3147.94	330.415
120	20	2	1	1	0.2357	79.3059	49.8286	50.1714	87.6633	87.8544	89.6175	3481.04	3200.26	224.612
121	21	2	1	1	0.56626	74.2035	49.0573	50.9427	87.4532	88.3323	86.8585	3373.88	3255.35	356.195
122	22	2	1	1	0.24946	74.8782	56.6405	43.3595	87.9779	88.7694	89.1073	3461.23	3248.1	157.756
123	23	8	1	1	0.37182	69.328	64.7745	35.2255	88.1866	89.2638	89.1956	3529.04	3139.88	345.464
124	24	0	1	1	0.20196	77.5435	52.2344	47.7656	88.753	89.5432	89.2735	3500.81	3320.48	148.961
125	25	4	1	2	0.21178	78.1456	60.3386	39.6614	87.5888	89.0525	91.3322	3608.64	3203.09	228.359
126	26	8	1	2	0.18929	73.4205	62.6218	37.3782	89.6823	90.9437	90.0651	3563.43	3111.32	254.265
127	27	0	1	2	0.26679	74.6082	66.6298	33.3702	87.9011	89.351	91.5267	3589.17	3284	155.246
128	28	4	1	2	0.193	73.4744	68.7714	31.2286	88.6305	89.4279	91.7164	3623.82	3141.4	187.638
129	29	2	1	2	0.23993	80.0965	57.4431	42.5569	88.0145	89.0217	91.5297	3555.32	3218.11	224.961
130	30	2	1	2	0.202155	78.5809	63.9917	36.0083	88.6009	89.6653	92.2874	3584.75	3221.35	172.648
131	31	4	1	2	0.148055	81.5703	58.5885	41.4115	88.5068	89.8111	92.368	3649.56	3218.57	203.492
132	32	8	1	2	0.15551	80.1132	63.0917	36.9083	88.3209	89.7509	92.6601	3666.11	3091.53	257.522
133	33	2	1	2	0.36201	67.0502	83.1443	16.8557	89.6668	90.7034	94.4461	3668.6	3238.12	169.012
134	34	4	1	2	0.286115	78.4531	64.8936	35.1064	89.4346	90.6834	92.4357	3652.24	3319.54	240.276
135	35	2	1	2	0.197945	76.3634	65.4018	34.5982	88.3423	89.1767	91.8222	3566.68	3176.35	165.434
136	36	0	1	2	0.3873	73.6751	65.9834	34.0166	86.642	87.8329	91.0451	3570.28	3258.27	184.286
137	37	0	1	2	0.363025	79.3484	62.6664	37.3336	87.0814	88.4432	92.29	3619.1	3300.77	207.796
138	38	4	1	2	0.307845	79.2598	64.5728	35.4272	89.3981	90.7254	92.6523	3660.8	3316.93	274.562
139	39	2	1	2	0.14906	71.4245	63.3221	36.6779	86.4574	87.5937	89.5191	3477.22	3119.53	104.505
140	40	2	1	2	0.321315	78.8446	69.0774	30.9226	88.63	90.3052	93.4582	3630.23	3288.42	215.299
141	41	8	1	2	0.223135	74.515	45.6721	54.3279	84.906	86.2912	86.1545	3408.71	3028.67	340.395
142	42	0	1	2	0.24032	74.9772	67.4775	32.5225	88.0548	89.2401	91.8619	3602.31	3294.78	129.787
143	43	0	1	2	0.154455	82.14	47.7487	52.2513	88.7735	90.0015	90.6679	3555.49	3350.6	142.724
144	44	8	1	2	0.270915	69.7745	68.3767	31.6233	87.0777	88.6191	90.4417	3578.34	3040.9	278.271
145	45	0	1	2	0.31751	83.4347	50.3775	49.6225	86.9372	87.9887	91.7799	3599.09	3303	246.866
146	46	8	1	2	0.214865	77.1985	56.2309	43.7691	87.3313	88.6026	90.02	3561.65	3119.45	296.622
147	47	8	1	2	0.25985	77.8503	66.4651	33.5349	88.5568	89.9683	92.5721	3662.63	3145.12	337.427
148	48	4	1	2	0.143955	82.0565	52.8131	47.1869	88.8306	89.9981	91.533	3616.57	3252.15	205.42
201	1	2	2	1	0.601975	62.0534	77.4256	22.5744	88.8492	89.9002	91.4338	3551.59	3230.26	248.068
202	2	0	2	1	0.387855	75.9307	73.3196	26.6804	87.9338	89.3901	93.5782	3669.61	3325.59	179.534
203	3	2	2	1	0.38919	77.8164	61.7304	38.2696	89.4196	90.4284	91.5104	3554.57	3295.68	280.271
204	4	8	2	1	0.24542	78.4348	66.2004	33.7996	88.6025	89.7771	92.7111	3668.12	3170.13	306.529
205	5	8	2	1	0.215705	68.573	74.8866	25.1134	89.442	90.37	92.1076	3644.25	3113.17	194.667
206	6	4	2	1	0.277845	76.0671	62.458	37.542	89.6512	90.6825	91.0151	3596.11	3262.39	273.305
207	7	0	2	1	0.48589	72.2723	66.0638	33.9362	88.632	89.5781	90.5903	3552.45	3322.04	232.77
208	8	4	2	1	0.524195	72.9628	72.7235	27.2765	89.5405	90.7358	92.6252	3659.72	3297.17	351.357
209	9	4	2	1	0.2248	80.3945	56.7089	43.2911	89.3516	90.2033	91.5126	3615.76	3253.17	286.243
210	10	8	2	1	0.20732	78.8227	54.0472	45.9528	88.0354	88.8679	90.2684	3571.48	3110.19	340.287
211	11	4	2	1	0.28871	81.6467	53.399	46.601	89.0764	90.2857	91.4472	3613.18	3340.41	301.941
212	12	0	2	1	0.440755	69.698	77.4679	22.5321	88.5369	89.8689	93.1723	3653.7	3304.5	190.046
213	13	8	2	1	0.16646	70.0223	72.281	27.719	88.1352	89.2869	91.6905	3627.74	3019.07	180.879
214	14	2	2	1	0.468075	74.9	64.8472	35.1528	89.0665	89.9341	91.1767	3541.61	3275.55	285.566
215	15	0	2	1	0.28515	72.4066	64.3303	35.6697	87.2072	88.424	90.1575	3535.47	3264.57	148.92
216	16	4	2	1	0.30644	75.2967	62.8589	37.1411	87.7665	88.7113	90.8249	3588.59	3225.77	249.777
217	17	0	2	1	0.42098	78.7293	65.9486	34.0514	89.1106	90.5066	92.757	3637.41	3391.75	212.397
218	18	4	2	1	0.15447	72.85	68.0788	31.9212	89.3838	90.1552	91.3334	3608.68	3170.61	147.103
219	19	8	2	1	0.304485	72.5599	71.1227	28.8773	89.4585	90.5657	92.0761	3643	3151.06	313.83
220	20	2	2	1	0.21242	77.0749	59.1815	40.8185	87.6638	88.4785	90.6423	3520.85	3179.29	183.98
221	21	2	2	1	0.613375	78.8334	54.8451	45.1549	88.2545	89.1373	90.4422	3513.08	3307.03	366.895
222	22	2	2	1	0.19158	76.2611	59.0992	40.9008	88.5614	89.6983	90.2906	3507.19	3279.93	124.141
223	23	8	2	1	0.446135	72.3699	71.6627	28.3373	89.0773	90.1486	92.1704	3646.73	3202.41	382.414
224	24	0	2	1	0.38483	77.2007	66.978	33.022	88.4875	89.6245	92.4712	3626.21	3344.97	191.974
225	25	4	2	2	0.34024	73.0763	67.4012	32.5988	89.0172	90.2981	91.2232	3604.33	3269.35	252.265
226	26	8	2	2	0.429895	87.6047	.	.	88.6559	89.835	91.7715	3630.95	3466.67	353.404
227	27	0	2	2	0.560375	76.4512	67.8528	32.1472	88.6325	90.0119	92.4297	3624.58	3363.12	256.915
228	28	4	2	2	0.29207	76.0168	68.5612	31.4388	88.2696	89.3563	92.46	3653.2	3218.76	250.416
229	29	2	2	2	0.35218	84.2224	58.1384	41.8616	89.2788	90.3183	93.3953	3627.78	3328.95	304.029
230	30	2	2	2	0.32232	81.6429	65.8592	34.1408	89.1039	90.7906	93.7328	3640.89	3308.06	260.456
231	31	4	2	2	0.370295	77.4868	67.333	32.667	88.3591	89.4678	92.6456	3660.53	3250.9	313.38
232	32	8	2	2	0.2005	80.6796	63.1498	36.8502	87.4399	88.6779	92.8804	3674.82	3117.99	290.898
233	33	2	2	2	0.446565	71.6807	80.6257	19.3743	89.3659	90.715	94.5133	3671.21	3287.27	205.828
234	34	4	2	2	0.40543	67.6085	73.7822	26.2178	88.8545	90.3555	91.5077	3615.57	3269.87	230.551
235	35	2	2	2	0.315875	75.6098	75.7406	24.2594	90.7659	91.7507	94.0831	3654.5	3303.15	200.012
236	36	0	2	2	0.552335	75.0096	63.3886	36.6114	87.4244	88.7797	90.8506	3562.66	3323.59	240.017
237	37	0	2	2	0.57286	77.1333	61.2286	38.7714	87.1977	88.5445	91.1343	3573.78	3323.59	260.443
238	38	4	2	2	0.382645	78.6034	66.8607	33.1393	89.3459	90.8459	92.9093	3670.95	3332.62	306.82
239	39	2	2	2	0.206395	73.1617	69.4868	30.5132	88.4974	89.6233	91.8108	3566.24	3237.59	120.398
240	40	2	2	2	0.56329	78.3409	68.0235	31.9765	90.3241	91.4304	93.0742	3615.31	3363.57	315.122
241	41	8	2	2	0.28407	78.3207	57.5112	42.4888	88.6048	90.1082	90.7887	3592.06	3218.86	357.562
242	42	0	2	2	0.286445	77.0383	68.8602	31.1398	88.1582	89.3865	92.8498	3641.05	3314	152.233
243	43	0	2	2	0.324645	82.0431	50.4987	49.5013	88.9031	89.9215	91.1111	3572.87	3383.6	218.548
244	44	8	2	2	0.35038	73.1758	71.1504	28.8496	88.6861	89.856	92.2613	3650.33	3159.62	331.063
245	45	0	2	2	0.475785	81.973	57.6673	42.3327	87.4721	88.6204	92.3687	3622.18	3340.36	266.989
246	46	8	2	2	0.23625	75.4975	56.5349	43.4651	87.9384	88.8568	89.35	3535.14	3126.21	302.143
247	47	8	2	2	0.39812	75.1155	66.1789	33.8211	88.8844	89.9628	91.5838	3623.52	3202.14	392.775
248	48	4	2	2	0.3582	80.3605	58.1274	41.8726	88.1062	89.5005	91.7764	3626.19	3309.82	316.823
301	1	2	3	1	0.64865	69.544	74.8508	25.1492	85.9167	87.3643	92.3406	3586.82	3175.39	278.731
302	2	0	3	1	0.30508	73.8565	76.0876	23.9124	89.0757	90.571	93.7485	3676.29	3385.7	113.547
303	3	2	3	1	0.542615	68.187	69.2275	30.7725	86.5306	87.7626	90.2103	3504.07	3190.7	247.111
304	4	8	3	1	0.28559	76.1106	72.8866	27.1134	87.1376	88.4004	93.5228	3700.24	3115.73	291.472
305	5	8	3	1	0.26464	67.5937	74.9628	25.0372	88.7633	90.1881	91.8864	3635.49	3120.44	224.341
306	6	4	3	1	0.413895	71.011	74.318	25.682	87.9195	89.1309	92.555	3656.95	3191.94	288.379
307	7	0	3	1	0.51139	77.9387	70.7535	29.2465	90.0005	91.0418	93.5479	3668.43	3418.23	217.683
308	8	4	3	1	0.592215	76.5877	64.9004	35.0996	88.0687	89.3507	91.7824	3626.42	3326.96	358.8
309	9	4	3	1	0.4397	75.7414	73.2107	26.7893	90.0423	90.9225	93.5013	3694.34	3303.8	323.994
310	10	8	3	1	0.29181	74.6398	57.4781	42.5219	86.3893	87.2506	89.2164	3529.86	3091.75	334.438
311	11	4	3	1	0.383615	77.6984	66.5882	33.4118	89.0351	90.4541	92.5486	3656.7	3304.83	318.236
312	12	0	3	1	0.409945	64.8467	80.173	19.827	89.5221	90.7812	93.0302	3648.12	3336.88	148.413
313	13	8	3	1	0.27227	.	79.8794	20.1206	87.0211	88.1689	91.0512	3602.45	.	186.522
314	14	2	3	1	0.503965	75.4686	61.7808	38.2192	85.8647	87.064	90.6243	3520.15	3186.97	291.408
315	15	0	3	1	0.35383	71.4435	64.8922	35.1078	87.168	88.593	89.9744	3528.3	3281.34	165.831
316	16	4	3	1	0.37659	75.6416	66.499	33.501	87.5786	88.7705	91.8397	3628.69	3230.16	292.537
317	17	0	3	1	0.424645	80.5896	63.4718	36.5282	88.9845	90.4887	92.9097	3643.4	3395.24	236.304
318	18	4	3	1	0.19885	70.5112	70.6602	29.3398	87.8247	88.7545	91.348	3609.26	3155.99	151.087
319	19	8	3	1	0.422925	74.2659	71.0549	28.9451	89.5185	90.5279	92.5512	3661.8	3204.54	408.538
320	20	2	3	1	0.1852	77.1007	59.7594	40.2406	86.4644	87.482	90.7852	3526.4	3172.49	137.694
321	21	2	3	1	0.60201	75.4989	66.1241	33.8759	85.4026	86.4317	91.7	3561.94	3181.7	297.743
322	22	2	3	1	0.23658	73.6105	65.6137	34.3863	86.6705	87.9359	90.9256	3531.86	3186.77	141.719
323	23	8	3	1	0.51096	67.0329	69.8252	30.1748	87.3367	88.3812	90.0523	3562.93	3125.46	386.125
324	24	0	3	1	0.545305	79.6125	58.6635	41.3365	88.7116	90.0148	91.5725	3590.96	3394.94	274.976
325	25	4	3	2	0.423525	75.2899	74.3309	25.6691	88.6787	90.1395	93.6571	3700.5	3276.12	297.139
326	26	8	3	2	0.430685	71.8951	70.648	29.352	88.89	90.1014	91.7506	3630.12	3186.29	379.53
327	27	0	3	2	0.685045	76.3452	72.8663	27.1337	88.1464	89.6151	93.5816	3669.75	3353.09	281.757
328	28	4	3	2	0.41174	77.0974	68.5146	31.4854	89.6402	90.818	92.789	3666.2	3314.92	322.331
329	29	2	3	2	0.40562	84.6298	57.3095	42.6905	88.181	89.2575	93.4384	3629.46	3306.06	327.515
330	30	2	3	2	0.496575	80.7929	64.3887	35.6113	87.9386	88.9457	93.1601	3618.65	3272.54	323.768
331	31	4	3	2	0.395295	78.7651	67.5125	32.4875	88.8414	89.9172	93.1013	3678.54	3280.72	340.383
332	32	8	3	2	0.233445	77.3367	67.0484	32.9516	87.5444	88.6712	92.5321	3661.04	3090.82	292.594
333	33	2	3	2	0.44427	76.4378	76.5543	23.4457	89.8639	90.9044	94.4757	3669.75	3307.21	248.277
334	34	4	3	2	0.401465	73.1017	70.2504	29.7496	89.1207	90.4265	91.9978	3634.94	3286.07	276.209
335	35	2	3	2	0.350965	77.3222	71.9817	28.0183	89.6945	90.4899	93.6461	3637.53	3280.72	227.157
336	36	0	3	2	0.71466	76.2775	67.5767	32.4233	86.696	87.9633	92.3084	3619.82	3296.18	297.856
337	37	0	3	2	0.72327	76.1986	66.7747	33.2253	89.3282	90.5895	92.0919	3611.33	3407.13	287.856
338	38	4	3	2	0.38719	78.5353	67.7848	32.2152	90.1433	91.3875	93.0851	3677.89	3364.39	294.878
339	39	2	3	2	0.25342	74.1688	63.7938	36.2062	88.187	89.1227	90.6475	3521.05	3235.01	155.942
340	40	2	3	2	0.54954	77.4514	62.0704	37.9296	89.9819	90.6958	91.4474	3552.12	3341.25	314.662
341	41	8	3	2	0.324945	75.6571	66.5519	33.4481	88.4338	89.4806	91.8578	3634.36	3156.89	353.661
342	42	0	3	2	0.33003	75.4988	73.8937	26.1063	89.413	90.4055	93.6037	3670.61	3346.88	161.08
343	43	0	3	2	0.42514	81.7319	58.3941	41.6059	89.1285	90.3437	92.3994	3623.39	3409.05	230.658
344	44	8	3	2	0.401675	72.2369	70.5126	29.4874	87.3886	88.7557	91.8134	3632.61	3130.58	358.883
345	45	0	3	2	0.57143	80.6051	62.0891	37.9109	88.2454	89.5614	92.6472	3633.11	3377.48	276.468
346	46	8	3	2	0.278225	75.3349	62.0443	37.9557	88.822	89.6656	90.6382	3586.11	3160.71	324.224
347	47	8	3	2	0.39433	76.4122	67.2123	32.7877	89.5302	90.6433	92.2661	3650.52	3244.49	394.058
348	48	4	3	2	0.46251	78.2902	66.1227	33.8773	88.7149	89.9885	92.6453	3660.52	3320.96	339.725

## Sheet: Table 6
Table 6. Effect of dietary xylose inclusion on cecum and colon digesta pH and SCFA concentration and molar proportions
					Cecal digesta													Colon digesta
Pig ID	Trt	Replication	Cecal pH	Colon pH	Avg. Acetic acid (mM/g)	Avg. Propionic acid (mM/g)	Avg. Isobutyric acid (mM/g)	Avg. Butyric acid (mM/g)	Avg. Isovaleric acid (mM/g)	Avg. Valeric acid (mM/g)	Avg. Total VFAs (mM/g)	Avg. Acetic acid (%)	Avg. Propionic acid (%)	Avg. Isobutyric acid (%)	Avg. Butyric acid (%)	Avg. Isovaleric acid (%)	Avg. Valeric acid (%)	Avg. Acetic acid (mM/g)	Avg. Propionic acid (mM/g)	Avg. Isobutyric acid (mM/g)	Avg. Butyric acid (mM/g)	Avg. Isovaleric acid (mM/g)	Avg. Valeric acid (mM/g)	Avg. Total VFAs (mM/g)	Avg. Acetic acid (%)	Avg. Propionic acid (%)	Avg. Isobutyric acid (%)	Avg. Butyric acid (%)	Avg. Isovaleric acid (%)	Avg. Valeric acid (%)
2	0	1	6.82	6.79	20.5313	7.74378	0.810858	1.98665	1.20824	1.00667	33.2875	61.6765	23.2621	2.4369	5.96986	3.63019	3.02443	15.5115	6.28486	0.95603	2.24661	1.57467	0.97294	27.5466	56.2269	22.8542	3.4819	8.1725	5.73348	3.53106
4	8	1	6.8	6.43	19.5985	7.48885	0.801686	1.46654	1.12244	0.740325	31.2184	62.7634	23.9959	2.56971	4.70047	3.59857	2.37199	20.71	5.44489	0.336536	2.00289	0.500795	0.502636	29.4977	70.2087	18.4587	1.14089	6.78997	1.69774	1.70398
5	8	1	6.54	.	24.144	8.04979	0.58944	1.82179	0.965941	0.770029	36.341	66.4164	22.1599	1.62315	5.01809	2.66098	2.12145	13.5758	5.08641	0.96013	2.31085	1.67515	0.779895	24.3882	55.5769	20.8948	3.94969	9.50089	6.87917	3.19852
7	0	1	6.64	6.82	21.716	7.38912	0.736981	2.25261	1.02205	0.775164	33.8919	64.0535	21.8088	2.17702	6.65286	3.01987	2.28787	22.0599	6.2443	0.691425	3.35156	1.01966	0.711161	34.078	64.704	18.3369	2.03157	9.84509	2.99411	2.08824
10	8	1	6.39	6.1	25.7388	11.4825	0.703397	3.32622	1.30098	1.60808	44.16	58.2824	26.0037	1.59395	7.53296	2.94576	3.64122	18.8009	8.42191	0.910366	5.07752	1.52949	1.82859	36.5688	51.4037	23.0349	2.48998	13.8887	4.18251	5.00027
12	0	1	6.46	6.61	15.1711	11.8485	0.550895	3.06898	1.2574	0.834817	32.7316	46.321	36.2222	1.69408	9.39576	3.83177	2.53514	15.0053	14.9326	0.519007	3.96162	1.74686	2.08431	38.2497	39.2301	39.0398	1.35687	10.3572	4.56688	5.44916
13	8	1	6.29	5.71	23.3577	5.98367	0.623123	3.16285	1.04059	0.780813	34.9488	66.8216	17.1274	1.7839	9.0547	2.97782	2.23464	29.9241	11.1674	0.533604	4.0145	0.968409	1.55826	48.1663	62.1087	23.1933	1.10874	8.34003	2.01159	3.23769
15	0	1	6.61	5.98	24.3106	9.49937	0.932255	2.31974	1.36624	1.17301	39.6012	61.3859	23.9879	2.35501	5.85912	3.45005	2.96208	26.6113	7.9006	0.655816	2.90515	1.36682	0.898745	40.3384	65.959	19.5672	1.64256	7.21192	3.39028	2.22901
17	0	1	6.64	6.54	22.6265	7.45782	0.865767	1.82422	1.23431	0.866597	34.8752	64.7441	21.4451	2.49777	5.25825	3.55908	2.49565	21.4151	6.95236	0.588035	4.32207	0.854853	0.656693	34.7891	61.5567	19.9846	1.69016	12.4236	2.45724	1.88764
19	8	1	5.83	6.21	25.765	12.5648	0.44242	5.0581	0.887775	0.411777	45.1298	56.9419	27.8996	0.99435	11.2785	1.97176	0.913851	13.7892	13.8456	0.493596	5.41791	1.24982	0.901748	35.6979	38.6258	38.7859	1.38288	15.1777	3.50143	2.52628
23	8	1	6.53	5.88	21.7718	6.61586	0.707426	1.95895	0.923356	0.839902	32.8173	66.3413	20.1601	2.15582	5.96948	2.81382	2.55955	30.2381	7.64409	0.75342	4.29357	1.07165	0.687727	44.6885	67.6455	17.1158	1.68714	9.61495	2.39811	1.53846
24	0	1	6.3	6.48	18.7185	5.78257	0.487001	1.79332	0.68158	0.599111	28.0621	66.7045	20.6037	1.73718	6.39083	2.42887	2.13499	17.5291	8.31455	0.966662	7.21528	1.66148	0.960828	36.6479	47.8166	22.6849	2.63983	19.6992	4.53747	2.62197
26	8	2	6.79	6.48	23.4543	8.24896	0.82874	1.64965	1.14979	0.836526	36.168	64.833	22.8141	2.29401	4.56554	3.1801	2.31326	25.4693	9.33708	0.58928	3.04035	1.32423	0.844186	40.6045	62.7134	22.9996	1.45358	7.49339	3.26076	2.07924
27	0	2	7.15	6.85	14.1783	6.29718	0.759433	1.83722	1.32926	0.74987	25.1512	56.3718	25.0371	3.01955	7.30481	5.28527	2.9815	19.7001	7.80003	1.05656	2.89193	1.7578	0.918644	34.1251	57.7	22.8678	3.09969	8.48364	5.15544	2.69339
32	8	2	6.8	6.27	18.4591	8.21464	0.797004	2.75708	1.16307	1.25316	32.644	56.5262	25.1733	2.44366	8.45212	3.56396	3.8408	24.9654	8.40459	0.546066	3.59191	1.14493	1.00333	39.6562	62.956	21.1921	1.37697	9.05785	2.88712	2.52997
36	0	2	6.9	6.87	19.6027	9.282	0.604563	1.57612	1.08594	0.749183	32.9005	59.5108	28.2396	1.85142	4.80776	3.30891	2.28145	17.4231	7.496	0.848853	2.35192	1.44574	0.958441	30.5241	56.9963	24.6049	2.79153	7.73034	4.73389	3.14307
37	0	2	6.68	6.59	37.0857	14.2177	0.660331	3.1941	1.51716	1.27716	57.9522	63.9624	24.5463	1.14336	5.52004	2.62126	2.20666	29.646	11.9028	0.728723	4.14815	1.70775	1.40617	49.5395	59.8411	24.0274	1.47117	8.3742	3.44747	2.83869
41	8	2	6.45	6.6	24.9029	8.7386	0.758339	2.23708	1.29528	0.952994	38.8852	63.8644	22.514	1.99883	5.80171	3.35376	2.46731	22.3254	7.68554	0.937852	2.84259	1.67727	0.99007	36.4587	61.2215	21.0831	2.57348	7.8009	4.60337	2.71765
46	8	2	6.77	6.59	17.2977	11.0859	0.53781	1.98384	1.01869	1.18635	33.1103	52.1529	33.5064	1.63814	6.01854	3.08778	3.59622	14.7539	12.9006	0.46215	2.86214	1.25833	1.45372	33.6908	43.7931	38.2909	1.37295	8.49621	3.73241	4.31442
42	0	2	6.53	5.81	28.8612	9.92191	0.60631	1.69633	1.01206	0.906432	43.0042	67.1108	23.0727	1.41001	3.94486	2.35366	2.10794	33.8458	7.00452	0.411807	3.18414	0.992433	0.81352	46.2522	73.1203	15.1799	0.89626	6.91114	2.13344	1.75901
43	0	2	6.34	6.77	23.5536	6.90813	0.429326	1.45713	0.632099	0.530842	33.5112	70.2833	20.6151	1.28126	4.34866	1.88695	1.58476	23.0046	7.40718	0.787296	3.24372	1.2205	0.808308	36.4716	63.0728	20.3119	2.1586	8.89497	3.34561	2.2161
44	8	2	6.39	5.98	31.1988	11.3207	0.546425	2.17268	1.30526	0.779173	47.323	65.9067	23.9349	1.1558	4.59547	2.75939	1.6478	23.5791	6.67118	0.719802	3.81913	1.21478	0.821646	36.8256	64.0244	18.1177	1.95502	10.3728	3.29884	2.23126
45	0	2	6.55	6.18	24.2583	9.47931	0.771393	2.5969	1.33065	1.00741	39.4439	61.5012	24.0308	1.95659	6.58382	3.37357	2.55406	24.6888	8.42584	0.476774	3.9794	1.16081	0.784428	39.516	62.4745	21.3239	1.20659	10.0709	2.93835	1.98567
47	8	2	6.92	5.67	20.0537	7.05938	0.770711	1.94445	1.0354	0.760842	31.6245	63.4005	22.3304	2.43902	6.15222	3.27333	2.40448	27.363	10.3646	0.476247	3.93143	1.03533	0.720206	43.8908	62.3434	23.6145	1.08508	8.9573	2.35887	1.6409

## Sheet: Figures 1 & 2, Table 7
Figure 1. Two-way heat map visualization and hierarchical clustering of urine metabolite distribution
Figure 2. Proposed xylose metabolic pathway
Table 7. Effect of dietary xylose concentration and collection period on urine xylose and metabolite excretion
					g / d excretion
Sample #	Pig ID	Trt	Collection	Replication	D-Arabitol	D-xylose	D-Threitol	Erythritol	Xylitol	Erythrono-1,4-lactone	Citric acid	Galactaric acid	Hippuric acid	L-Threonine	Malic acid	Maltose	myo-Inositol	Glutaric acid	Pseudouridine	Sucrose	D-Arabino-hexos-2-ulose	D-Xylulose	Ribonic acid	p-Tolyl-beta-D-glucuronide?	Xylonic acid	Threonic acid
101	1	2	1	1	0.11328	7.96272	3.32505	0.134088	0.141079	0.00187224	0.809539	0.0194414	0.0359876	0	0.0199888	0.0435861	0	0.0734648	0.171726	0.135748	0.519631	0.0860886	0	0.457402	0	0.227553
102	2	0	1	1	0	0	0.208371	0.0686057	0	0	0.081079	0.0020169	0	0.00446299	0	0.0183648	0	0	0.142878	0	0.0126474	0.0280089	0	0.699827	0	0.0555315
103	3	2	1	1	0.0790713	8.20296	3.16403	0.108376	0.0704512	0.0019502	0.704678	0.0288746	0.051212	0.00463135	0.00789097	0.0544769	0	0.0244827	0.123993	0.0366092	0.903435	0.0738298	0	0.245617	0.00228172	0.150726
104	4	8	1	1	0.258756	60.2114	22.1587	0.141121	0.323568	0.00927438	0.457322	0.0344319	0.0816181	0.00640099	0.0135012	0.0375077	0.0151912	0.0548992	0.107254	0.169194	1.4566	0.216141	1.25891	0.307587	0.0412956	0.607356
105	5	8	1	1	0.170773	44.3834	15.0199	0.0986016	0.280048	0.0122442	0.216545	0.0208206	0.0485139	0.0134449	0.00156996	0.0347591	0.0226602	0.0115923	0.0807729	0.0594117	1.37391	0.220836	1.47545	0.0975813	0.0773781	0.466195
106	6	4	1	1	0.113099	23.8214	8.40672	0.132648	0.165993	0.00282294	0.289682	0.0477345	0.047737	0.00466122	0	0.0344409	0	0.00609147	0.122749	0.0563671	1.69149	0.15053	0.0928915	0.432153	0.00824393	0.26905
107	7	0	1	1	0.0211724	0.82984	0.301565	0.0960386	0	0	0.22632	0	0	0.00693485	0	0.0461483	0	0	0.16166	0.189424	0.026546	0.029959	0	0.751296	0	0.09277
108	8	4	1	1	0.143567	18.7778	8.8249	0.104751	0.129585	0.00617386	0.361574	0.0283888	0.0305558	0.00379349	0	0.0194063	0	0	0.0997969	0.0515185	1.34959	0.126479	0.0967886	0.241988	0.0120794	0.316714
109	9	4	1	1	0.120201	27.4364	6.88582	0.0894911	0.127995	0.00255938	0.800361	0.0452469	0.0481852	0.019245	0.0268208	0.0465682	0.0135207	0.0657599	0.102661	0.261743	1.03696	0.080018	0.810701	0.244572	0.0171578	0.28043
110	10	8	1	1	0.236995	60.1496	18.3206	0.158805	0.285663	0.0117887	0.466685	0.0423995	0.0624486	0.0103421	0.00502833	0.0527326	0	0.0216153	0.13395	0.256348	1.52648	0.191365	2.58835	0.46667	0.127964	0.561839
111	11	4	1	1	0.094039	15.3886	5.65103	0.089639	0.0919363	0.00535771	0.125307	0.0073258	0.0323313	0.0264065	0.00401778	0.0454337	0	0.00479628	0.0987706	0.00494698	1.43123	0.106439	0.0964025	0.359666	0.0171523	0.219169
112	12	0	1	1	0	0	0	0.0698729	0	0	0.219936	0	0	0.00255387	0.0051085	0.0115236	0	0	0.131356	0.0327399	0.0264216	0.0250565	0	0.81047	0	0.0446433
113	13	8	1	1	0.15812	57.9725	14.4409	0.132595	0.320317	0.0058431	0.387777	0.0261128	0.0327695	0.0460294	0.00690023	0.0516864	0	0.0570165	0.0720926	0.297023	3.2644	0.227633	1.63667	0.288457	0.0364682	0.518955
114	14	2	1	1	0.0624311	6.70542	2.77025	0.0890766	0.0686256	0.00187857	0.63253	0.0292313	0	0.0359415	0.0231659	0.0327146	0	0.0393597	0.112216	0.0475638	0.930544	0.0894302	0	0.416843	0	0.128207
115	15	0	1	1	0	0	0	0.0607095	0	0	0.576853	0	0	0.0119977	0.00977728	0.00397198	0	0.0217501	0.105246	0	0.0277656	0.0181639	0	0.521684	0	0.0442708
116	16	4	1	1	0.106859	19.632	5.40805	0.0957048	0.160765	0.00190634	0.317077	0.0319756	0.043689	0.00526687	0	0.0280518	0	0.0128773	0.0912749	0.188611	1.50256	0.132771	0	0.272641	0.00701423	0.223432
117	17	0	1	1	0	1.00837	0	0.0461979	0	0	0.384379	0	0	0.00966094	0.00906443	0.00689166	0	0.00908594	0.0805201	0.0119483	0	0.0184767	0	0.397107	0	0.0431266
118	18	4	1	1	0.125225	20.0359	6.65526	0.111759	0.164293	0.00441784	0.175185	0.0303904	0.0523424	0.00505651	0	0.090547	0	0	0.125002	0.27233	1.15158	0.128073	0	0.42028	0.0132962	0.289779
119	19	8	1	1	0.174827	49.1785	17.4584	0.104561	0.313101	0.010648	0.109388	0.0331973	0.0670387	0.00803118	0.0029509	0.0601497	0	0.00671431	0.0940798	0.0566601	1.37945	0.187825	1.2179	0.20309	0.0709197	0.32656
120	20	2	1	1	0.0540752	7.08195	2.51548	0.0793184	0.0797928	0.00257018	0.73291	0.0188428	0.042183	0.00718332	0.0172165	0.0499602	0	0.0486104	0.0831486	0.0199544	0.745123	0.0631631	0.0289222	0.486566	0.00193254	0.125285
121	21	2	1	1	0.0863922	5.2044	2.54745	0.0795417	0.0501393	0.00435891	0.336312	0.0283506	0.0327356	0.00386434	0.00439197	0.0618385	0	0.00680972	0.113015	0	0.618462	0.0810814	0	0.271627	0.00206775	0.0973058
122	22	2	1	1	0.0441882	5.32599	1.95453	0.0915657	0.0903825	0.00220775	0.195125	0.00385926	0	0.00558591	0	0.0302189	0	0	0.0877351	0	1.16385	0.0782449	0	0.26136	0	0.117537
123	23	8	1	1	0.179365	45.7375	16.2947	0.100753	0.223792	0.0110134	0.147683	0.0199087	0.0440694	0.00472714	0	0.0468201	0	0.00378619	0.0701834	0.0420194	2.0222	0.208608	0.825032	0.180137	0.0400009	0.390748
124	24	0	1	1	0.0236309	0.857967	0.309951	0.0777777	0	0	0.615253	0.0631464	0	0.0143822	0.0295931	0.0409067	0	0.0175597	0.086101	0.0476009	0.0300141	0.0235364	0	0.461242	0	0.0380754
125	25	4	1	2	0.156731	26.491	6.68918	0.0866071	0.331265	0.00353798	0.210495	0.0377261	0.0247141	0.00276739	0	0.0243055	0	0.00280574	0.0823339	0.109536	0.529758	0.151642	0.0695286	0.186841	0.00646335	0.22412
126	26	8	1	2	0.200651	50.8123	21.4568	0.131498	0.479128	0.0119166	0.156945	0.0278168	0.0400833	0.00395992	0	0.0286508	0	0.0049299	0.0913817	0.156888	1.49744	0.221597	1.02032	0.227788	0.0373021	0.498681
127	27	0	1	2	0	0.964651	0.347048	0.0945706	0	0	0.403692	0.055971	0	0.0051539	0	0.0332892	0	0	0.128362	0.0908868	0.0198072	0.0271317	0	0.744968	0	0.0632864
128	28	4	1	2	0.102494	25.8852	5.37004	0.0830795	0.173581	0	0.577805	0.0253382	0.0251681	0.00216335	0.0349949	0.00895549	0	0.105067	0.0489977	0.0803428	0.700387	0.0725072	0.110163	0.316632	0.010573	0.210276
129	29	2	1	2	0.0625978	7.92684	2.81048	0.105556	0.0925537	0.00392213	0.587577	0.034154	0.0271962	0.00446271	0.0240261	0.0219829	0	0.0594368	0.0785049	0.0520622	0.963472	0.0750245	0	0.282854	0	0.140949
130	30	2	1	2	0.0369163	5.83471	2.23395	0.113638	0	0.00308617	0.130858	0.0237913	0.0270288	0	0	0.00610068	0	0	0.079708	0.0318107	1.50009	0.0733988	0	0.25393	0	0.143522
131	31	4	1	2	0.109942	23.304	6.52948	0.111756	0.158132	0.00768618	0.19018	0.0354158	0.0279863	0	0	0.0125448	0	0	0.0918577	0.0889413	1.76532	0.141184	0	0.23459	0.00703592	0.282839
132	32	8	1	2	0.122119	43.526	11.306	0.124114	0.22772	0.00667562	0.206231	0.0208999	0.0273532	0.00271787	0	0.0157542	0	0.0318894	0.0599971	0.194643	2.43096	0.248619	1.22574	0.226903	0.0366302	0.413235
133	33	2	1	2	0.0519058	6.28338	3.14431	0.10621	0	0.00571236	0.170048	0.0241218	0.0426248	0	0	0.0252325	0	0	0.0626834	0.0684047	1.2337	0.083947	0	0.291736	0	0.190844
134	34	4	1	2	0.0755373	15.0366	4.42995	0.0710461	0.10398	0.00583187	0.124123	0.0195489	0.0413467	0.00949563	0	0.0240855	0	0	0.0549092	0.0293181	1.04702	0.10109	0.0371419	0.206832	0.00250028	0.13105
135	35	2	1	2	0.0634417	10.9544	3.1644	0.0930021	0.134428	0.00457991	0.425563	0.038367	0.0321256	0.00498462	0.00755245	0.0211726	0	0.0177042	0.0677615	0.213248	0.715791	0.0796869	0.0382455	0.273118	0	0.153273
136	36	0	1	2	0	0.677402	0.23777	0.0668969	0	0	0.149951	0	0	0.00607581	0	0.0220956	0	0	0.0795322	0.0165254	0.0125094	0.0289805	0	0.634107	0	0.0419721
137	37	0	1	2	0	0.543293	0	0.0596101	0.0555238	0	0.378435	0	0	0.0053628	0.0349591	0.0110326	0	0.0599874	0.0699119	0.0480525	0.0057839	0.0205279	0	0.279737	0	0.0476117
138	38	4	1	2	0.0856879	17.0815	4.74052	0.075972	0.110844	0.00425475	0.276747	0.0232206	0.0363936	0.00390588	0	0.0150417	0	0.00662904	0.0573855	0.080926	0.781701	0.100845	0.0370857	0.260725	0.00468461	0.14236
139	39	2	1	2	0.0628213	8.0863	2.61706	0.0925818	0	0	0.441742	0.00449532	0	0	0.01194	0.0140259	0	0.0390575	0.0443144	0.150319	0.978979	0.079913	0	0.341659	0	0.161788
140	40	2	1	2	0.0454307	4.92892	2.49639	0.0824235	0.0761382	0.00538729	0.19066	0.018097	0	0.00569192	0.00357754	0.00957501	0	0	0.0535276	0.00543861	0.786714	0.055895	0	0.155427	0.00193627	0.12469
141	41	8	1	2	0.108365	41.5901	11.8863	0.0817739	0.163323	0.0118165	0.129299	0.0236973	0.0345305	0.00279889	0	0.0492103	0	0.004649	0.0569696	0.109127	1.62966	0.149318	1.54167	0.248114	0.0994384	0.336817
142	42	0	1	2	0	0	0	0.102231	0	0	0.229899	0	0	0.00208309	0.00371524	0.0156513	0	0	0.0603611	0.0854579	0.0224062	0.0203372	0	0.316057	0	0.0326484
143	43	0	1	2	0	0.835072	0	0.110577	0	0	0.267637	0	0	0.00293064	0.00446475	0.0291268	0	0.017736	0.071547	0.0409247	0.00448291	0.0219065	0	0.48088	0	0.0354559
144	44	8	1	2	0.138184	57.5768	16.55	0.127533	0.237003	0.0110974	0.132649	0.0333038	0.053351	0.00271358	0	0.0297723	0	0	0.0978518	0.216625	2.42203	0.171585	1.08447	0.365419	0.0489101	0.456856
145	45	0	1	2	0	0.393513	0	0.088277	0	0	0.369916	0	0	0.00771965	0.0403171	0.0119842	0	0.131461	0.0913793	0.00202541	0.00767727	0.0171431	0	0.445096	0	0.0400841
146	46	8	1	2	0.120926	36.3205	10.515	0.0822584	0.189461	0.00854011	0.139223	0.0309126	0.0228092	0.00258133	0	0.0320117	0	0.0109833	0.071534	0.125781	1.48045	0.127635	0.632116	0.12417	0.0320135	0.281173
147	47	8	1	2	0.197549	53.2496	16.0636	0.119774	0.245783	0.0105153	0.0961321	0.0326669	0.0344744	0.00793971	0	0.0188899	0	0.00464625	0.0824447	0.0408703	1.71126	0.218635	1.1268	0.202045	0.0605772	0.351802
148	48	4	1	2	0.112303	26.2147	8.78518	0.140939	0.16229	0.00568861	0.288044	0.0341745	0.0195058	0.00588801	0.0103893	0.0164575	0	0.0273438	0.0918453	0.215835	1.92167	0.160485	0.056963	0.180867	0	0.253674
201	1	2	2	1	0.0844814	7.7843	2.84266	0.129817	0.0939029	0.00358265	0.343729	0.0318451	0.0322403	0	0	0.0406214	0	0.0164351	0.119316	0.255938	0.692299	0.0823633	0.030888	0.576057	0	0.158652
202	2	0	2	1	0	0	0	0	0	0	0.0323381	0	0	0.0083103	0	0	0	0	0.0512612	0.0136518	0.00972725	0.0111728	0	0.326024	0	0.0384163
203	3	2	2	1	0.0726487	7.86069	2.68042	0.121511	0.0681716	0.00357997	0.312239	0.0284906	0.0251449	0.00426947	0	0.0192792	0	0.0058375	0.0869697	0.0285822	0.835959	0.088148	0.0305858	0.294574	0	0.11449
204	4	8	2	1	0.205874	36.1516	11.6533	0.0864754	0.380474	0.0092635	0	0.00626624	0	0	0	0.0222615	0.00611251	0	0	0.111254	0	0.208318	0.148873	0.0196931	0.0176282	0.138561
205	5	8	2	1	0.149734	23.7839	10.1532	0.0886816	0	0.00797618	0.103658	0.0102489	0.0105457	0	0	0.0352796	0.00626036	0.00414606	0.0274361	0.0598857	1.78674	0.177145	1.46756	0.0816573	0.068241	0.461373
206	6	4	2	1	0.0826731	16.5563	6.2742	0.123001	0.124643	0.00314228	0.125904	0.0276522	0.0224666	0.00419151	0	0.0202966	0	0	0.0823151	0.0661221	0.957946	0.12683	0.0498399	0.302914	0.0031036	0.166632
207	7	0	2	1	0	0.548158	0.197464	0.102299	0	0	0.219628	0	0	0.00530937	0	0.0176829	0	0	0.0924511	0.0377688	0	0.0229839	0	0.413664	0	0.0524167
208	8	4	2	1	0.141224	16.5641	6.30084	0.105736	0.235311	0	0.248626	0.0278225	0.0426713	0.00721505	0	0	0	0.00516407	0.0949456	0	0.56988	0.119775	0.304444	0.17861	0.00887209	0.208212
209	9	4	2	1	0.0837988	17.1325	5.56746	0.0806442	0.111857	0	0.391374	0.0279974	0.0131062	0.0460308	0.0120576	0	0	0.0318115	0.0637829	0	1.1293	0.0776839	0.471913	0.239622	0.0104774	0.231849
210	10	8	2	1	0.155664	32.1445	8.8852	0.107596	0.324915	0.00492478	0	0.00362002	0	0	0	0.0278971	0.00424028	0	0	0.42694	0	0.135527	0.263963	0.0211026	0.0437741	0.107133
211	11	4	2	1	0.0885762	10.7656	4.60046	0.0612388	0.0772844	0.00385126	0.0676042	0.0187586	0	0.00772081	0	0.0334256	0	0.000956487	0.0554809	0	0.674493	0.0897805	0.321532	0.329685	0.0117658	0.136523
212	12	0	2	1	0	0.784514	0	0.103658	0	0	0.0532356	0.00421086	0	0.00256456	0	0.0210618	0	0	0.0579335	0.0297251	0.00744426	0.0289226	0	0.377638	0	0.0630329
213	13	8	2	1	0.130598	38.4711	10.0435	0.137904	0.261964	0.00658011	0.167925	0.0242328	0	0.0249608	0	0.0361794	0	0.0118511	0.0328521	0.24883	1.92437	0.189344	0.16752	0.234421	0.0405499	0.357033
214	14	2	2	1	0.05638	6.10483	2.2041	0.0964089	0.0670545	0.00247157	0.336678	0.0111772	0	0.037916	0.00879801	0.0154856	0	0.013193	0.093025	0.0238532	0.678885	0.0749763	0.0293682	0.349878	0.00231377	0.10203
215	15	0	2	1	0	0.92243	0	0.105526	0	0	0.325605	0	0	0.0116847	0.0043557	0.00553901	0	0.013021	0.0667093	0.0581844	0.0150442	0.0127972	0	0.416337	0	0.0626881
216	16	4	2	1	0.10399	16.8145	5.58679	0.10975	0.114537	0.00366597	0.12198	0.0268409	0	0.00618393	0	0.028369	0	0	0.0853445	0.110304	1.03523	0.152093	0.0730114	0.388746	0.0113848	0.182624
217	17	0	2	1	0	0.487634	0	0.0730038	0	0	0.109022	0	0	0.00700726	0	0.0105652	0	0	0.06731	0	0.00813026	0.0163774	0	0.360801	0	0.0393305
218	18	4	2	1	0.154817	24.2503	5.88882	0.120328	0.352483	0.0023557	0.176888	0.0450221	0	0.00476779	0	0.0570146	0	0	0.0789393	0.265531	0.605327	0.15609	0.0959756	0.338134	0.0143987	0.243122
219	19	8	2	1	0.117463	30.534	11.9256	0.076678	0.191458	0.00505822	0.0698132	0.0201173	0.0161276	0.00376443	0	0.029926	0	0.00391158	0.0706378	0.076934	1.41315	0.146326	0.943368	0.176581	0.0366817	0.254722
220	20	2	2	1	0.0507722	5.26542	2.10118	0.0868296	0.102035	0.00112213	0.398658	0.0253419	0	0.00685907	0.00577071	0.0430588	0	0.0253942	0.0738556	0.0907059	0.632309	0.0486594	0.0370198	0.443103	0	0.111813
221	21	2	2	1	0.0542007	3.72152	1.75525	0.051363	0.0387057	0.00374903	0.237889	0.0222914	0	0.00242806	0.00250912	0.0419095	0	0.00467457	0.0780981	0	0.416191	0.0578956	0.0121849	0.20897	0	0.0707395
222	22	2	2	1	0.0612987	5.47674	1.73456	0.0878334	0.120216	0.000523528	0.25015	0.0281196	0	0.00515559	0	0.0338241	0	0	0.0636201	0.112388	0.709873	0.0563425	0	0.330853	0	0.0851012
223	23	8	2	1	0.139283	30.0338	14.1646	0.0879398	0.18604	0.00875765	0.084077	0.0189112	0.0305873	0.00359895	0	0.0246601	0	0.0026399	0.0688427	0.0455775	1.56749	0.178275	0.560304	0.148507	0.0153441	0.286499
224	24	0	2	1	0	0.597668	0	0.0650023	0	0	0.297751	0	0	0.0120665	0.00566751	0.0081086	0	0.00325066	0.0939867	0.016402	0.034368	0.0154302	0	0.454102	0	0.0382357
225	25	4	2	2	0.148209	17.6235	5.26402	0.110652	0.142048	0.0039339	0.162189	0.0320423	0.0353387	0.00319255	0	0.029673	0	0.00183795	0.0846145	0.161415	0.962663	0.155831	0.0444493	0.346479	0.00791824	0.167185
226	26	8	2	2	0.0319924	6.62522	3.01878	0.0177766	0.0391805	0.00309941	0.013167	0.00418912	0.00818875	0.000692078	0	0.0049124	0	0	0.0148248	0.00918822	0.248966	0.038031	0.110507	0.0323079	0.00495405	0.0701875
227	27	0	2	2	0	0.430719	0	0.0822543	0	0	0.287779	0	0	0.00567556	0	0.020569	0	0	0.129837	0	0.0138044	0.0238884	0	0.432861	0	0.0328701
228	28	4	2	2	0.093881	18.7686	6.04831	0.10965	0.122307	0.00313722	0.300475	0.0264775	0.0171895	0.00551005	0.00362269	0.0176935	0	0.0147153	0.0705367	0.0626344	1.57071	0.134058	0.0630585	0.223205	0.0102946	0.203563
229	29	2	2	2	0.0723142	5.65458	2.28906	0.0898215	0.0615736	0.00427342	0.309365	0.0337847	0	0.00445536	0.00769901	0.0250952	0	0.0181764	0.0913503	0	0.59111	0.0776613	0.0173226	0.219028	0.0019245	0.0869343
230	30	2	2	2	0.0743801	6.42396	2.79544	0.0939494	0	0.00640678	0.0651208	0.0299194	0	0.00267681	0	0.0301356	0	0	0.116464	0	0.739931	0.0939244	0.0206853	0.363875	0.00219183	0.121918
231	31	4	2	2	0.116425	15.2214	5.63786	0.108594	0.115206	0.00648019	0.0778625	0.0249224	0.013249	0.00732009	0	0.0222429	0	0	0.0920173	0.00829815	0.898823	0.133614	0.0534691	0.231963	0.0112252	0.167983
232	32	8	2	2	0.169215	39.3563	10.6131	0.102917	0.410509	0.00892059	0.113335	0.0291542	0.0260714	0.00424597	0	0.0247468	0	0.00291725	0.0699558	0.0239764	1.1389	0.246006	0.871162	0.193244	0.0421074	0.251093
233	33	2	2	2	0.0486767	3.96133	2.50523	0.11311	0	0.00509786	0.0670395	0.0177501	0	0.00343137	0	0.0161019	0	0	0.0803845	0.00963884	0.98648	0.0868415	0.0443788	0.303245	0	0.16836
234	34	4	2	2	0.0851643	12.6953	5.29982	0.0888642	0	0.00368656	0.0621292	0.0209834	0	0.0163596	0	0.031318	0	0	0.0802402	0.0783223	1.5741	0.144153	0.0498607	0.318816	0.00466034	0.174451
235	35	2	2	2	0.0660408	9.30848	2.63315	0.123538	0.106237	0.00195878	0.324356	0.0209266	0	0.000931889	0	0.0136496	0	0.00924721	0.0917398	0.178536	0.791563	0.0894906	0.0367426	0.216109	0	0.139467
236	36	0	2	2	0	0.441913	0.156017	0.0723228	0	0.001208	0.139167	0	0	0.00719011	0	0.0207329	0	0	0.117368	0	0.00904043	0.0266003	0	0.385229	0	0.0254164
237	37	0	2	2	0	0	0.131046	0.0560572	0.0333897	0	0.280178	0	0	0.00647467	0.00890217	0.0137416	0	0.00964645	0.0983236	0	0.00447967	0.0196144	0	0.248555	0	0.0218344
238	38	4	2	2	0.109249	14.3799	5.78066	0.0973382	0.109109	0.0046517	0.192135	0.0243265	0.014098	0.00451238	0	0.0236437	0	0.00361971	0.0835139	0.0119149	1.16016	0.136729	0.0430701	0.298839	0.00554897	0.153063
239	39	2	2	2	0.0531967	5.81211	2.28022	0.106499	0	0	0.397499	0	0	0	0.00381498	0.0240588	0	0.0231306	0.0851118	0.208542	1.46527	0.0921534	0	0.493301	0	0.163138
240	40	2	2	2	0.0546814	4.71874	2.45459	0.105748	0	0.00424711	0.26886	0.0200661	0	0.00352931	0.00273694	0.0181381	0	0.00514916	0.0994656	0	0.611941	0.066909	0.025539	0.233686	0.00261194	0.0949885
241	41	8	2	2	0.136883	41.1723	12.5795	0.122253	0.17429	0.0172569	0.0715004	0.0189446	0.051757	0.00646841	0	0.0469237	0	0	0.0784383	0	1.79841	0.220321	1.06464	0.182061	0.0592439	0.294908
242	42	0	2	2	0	0.851144	0.299645	0.116434	0	0	0.241036	0	0	0	0	0.0195815	0	0	0.091175	0.031369	0.0289132	0.0188442	0	0.463921	0	0.0313122
243	43	0	2	2	0	0.42378	0	0.0786736	0	0	0.311696	0	0	0.00459321	0.00809686	0.0101734	0	0.00835535	0.0673141	0	0.00265235	0.0159219	0	0.364732	0	0.0200818
244	44	8	2	2	0.11625	32.3693	12.9738	0.101837	0.19944	0.00995277	0.0491714	0.0284418	0.0287886	0.00278105	0	0.0152338	0	0	0.0741205	0.0203648	1.63955	0.161235	0.691446	0.160243	0.0316053	0.259014
245	45	0	2	2	0.0183834	0.334713	0.118448	0.0655969	0.0384703	0	0.52728	0.0363883	0	0.00475147	0.0162509	0.0277174	0	0.0374741	0.101852	0	0	0.0238611	0	0.322309	0	0.0274353
246	46	8	2	2	0.141569	33.8601	11.3069	0.11002	0.193079	0.00755899	0.244302	0.0227733	0.0103814	0.00161707	0.00268287	0.0194979	0	0.0177374	0.0832762	0.078206	1.89799	0.184274	0.411635	0.121333	0.0158429	0.283411
247	47	8	2	2	0.189938	33.8119	14.1121	0.102479	0.377918	0.0140282	0.0266977	0.0308283	0.00980354	0.00670123	0	0.0278149	0	0	0.0804839	0	0.764759	0.213956	0.475159	0.174958	0.0245273	0.249537
248	48	4	2	2	0.103966	14.2056	5.06624	0.0844307	0.199493	0.00439157	0.0661633	0.0238678	0.0114038	0.00451845	0.00174912	0.0221282	0	0.00302819	0.0699809	0	0.510456	0.128862	0.026338	0.173329	0.00247627	0.090978
301	1	2	3	1	0.0866785	5.91781	2.71337	0.072203	0.112541	0.00268112	0.139655	0.0187287	0	0	0	0.0351053	0	0.00333704	0.100313	0.047005	0.411952	0.0788745	0.0191929	0.433449	0	0.102263
302	2	0	3	1	0.0357725	1.86524	0.736455	0.1269	0.104715	0	0.0494657	0.0474974	0	0.00331394	0	0.0148932	0	0	0.0804098	0.0502463	0.0627126	0.0294426	0	0.614473	0	0.0815384
303	3	2	3	1	0.0776063	5.3173	1.9719	0.105538	0.106834	0.00275013	0.298341	0.0271476	0	0.00249374	0	0.0308077	0	0.0134372	0.0949552	0.0337176	0.325685	0.062454	0.0265497	0.392715	0.00198148	0.104211
304	4	8	3	1	0.192048	32.7464	11.5398	0.109793	0.399948	0.00815131	0.206476	0.0222859	0.010992	0.00281169	0.00218095	0.0230593	0	0.016004	0.0755813	0.0754858	0.602036	0.216116	0.340156	0.253672	0.0131966	0.305663
305	5	8	3	1	0.171545	36.893	12.4986	0.122662	0	0.00925049	0.181639	0.0170551	0	0.00420506	0	0.0248751	0.00518861	0.0108455	0.0879421	0.0748983	1.97468	0.240861	0.889344	0.258653	0.0549416	0.442556
306	6	4	3	1	0.129976	18.7856	7.22798	0.133553	0.27072	0.00210794	0.101183	0.0443816	0.00849156	0.00756313	0	0.0210799	0	0.00229552	0.0760427	0.087243	0.410042	0.135454	0.489432	0.301085	0.00595529	0.204806
307	7	0	3	1	0.0362985	4.00242	1.2046	0.0887336	0.0865859	0	0.121976	0.0185742	0	0.00442169	0	0.00983155	0	0.00219336	0.0716783	0.0401449	0.109456	0.0347593	0.0239136	0.271645	0	0.0788862
308	8	4	3	1	0.0813924	8.801	3.89619	0.0661982	0.0809351	0.0049955	0.163131	0.0149023	0	0.00545226	0	0.0136358	0	0.00209332	0.0677744	0.0022965	0.573163	0.0866588	0.0271328	0.118829	0.00381092	0.119716
309	9	4	3	1	0.0876673	22.262	7.01077	0.10036	0.103129	0.00359784	0.443202	0.03843	0.0208576	0.0247614	0.009583	0.0305354	0	0.0383565	0.104285	0.142845	0.850345	0.0866216	0.473842	0.434015	0.00823646	0.25934
310	10	8	3	1	0.164848	37.3603	11.8029	0.162459	0.189977	0.00868557	0.220319	0.0372806	0.0172774	0.0125467	0.00242648	0.0296656	0.00550816	0.00644276	0.0635515	0.397399	1.77815	0.194467	1.09837	0.270664	0.0495234	0.394326
311	11	4	3	1	0.0966146	14.146	6.02493	0.108288	0.0975495	0.00485126	0.0793139	0.024079	0	0.036111	0.00111903	0.0355402	0	0.00323688	0.0575016	0.106098	1.10234	0.126012	0.0680605	0.331774	0.00929028	0.202915
312	12	0	3	1	0	0	0	0.0740535	0	0	0.0334004	0	0	0.00627858	0	0.0139541	0	0	0.0433587	0.0766093	0.0457626	0.0159022	0	0.0950175	0	0.0646014
313	13	8	3	1	0.179891	46.1814	11.9797	0.126374	0.505339	0.00340567	0.0848967	0.0267643	0	0.032625	0	0.0165176	0	0.0111226	0.0297983	0.121086	1.14816	0.208621	1.73602	0.0867752	0.0540321	0.438351
314	14	2	3	1	0.0440724	4.70365	1.97271	0.0588988	0	0.0024729	0.186806	0.0160809	0	0.0376736	0.00440035	0.0167018	0	0.00762376	0.0579297	0.00802439	0.53675	0.0686204	0.0200645	0.198077	0.00164778	0.0950822
315	15	0	3	1	0.0324522	0.783714	0.276217	0.0813748	0.0760473	0	0.293997	0.0305831	0	0.0104326	0	0.0304161	0	0.00894412	0.0793539	0.0173301	0	0.0214836	0	0.374879	0	0.0431407
316	16	4	3	1	0.133888	15.3274	5.60689	0.101459	0.18837	0.00532118	0.143546	0.0307377	0.0287412	0.0054151	0	0.0416307	0	0.00268654	0.0855709	0.0361667	0.571774	0.161608	0.352363	0.419415	0.00962559	0.16723
317	17	0	3	1	0	0.428753	0.150389	0.0754675	0	0	0.208703	0.0178072	0	0.0110518	0	0.0111844	0	0	0.0938303	0	0.00925896	0.0196402	0	0.419375	0	0.0409077
318	18	4	3	1	0.14164	18.8056	6.05742	0.0913269	0.413804	0.00189355	0.0464062	0.0295422	0	0.00366247	0	0.0601905	0	0	0.0309242	0.174363	0.266617	0.136058	0.0904659	0.246297	0.0104658	0.2195
319	19	8	3	1	0.147327	39.5063	17.5392	0.109676	0.418004	0.0103055	0.0427528	0.0275057	0	0.00706998	0	0.0431326	0	0.00158509	0.0631544	0.029178	0.911982	0.205198	0.870129	0.182462	0.0332245	0.280846
320	20	2	3	1	0.0644243	7.56525	2.96117	0.0984298	0	0.00310525	0.441449	0.03103	0	0.0112676	0.00924094	0.0524961	0.00500302	0.027496	0.0424058	0.111423	1.05748	0.0877637	0.0500671	0.420792	0	0.163165
321	21	2	3	1	0.0763616	4.44093	2.35822	0.0697817	0	0.00402362	0.352011	0.0213516	0	0.00202428	0.00432563	0.0537797	0	0.00985973	0.0852356	0	0.389356	0.0649019	0.0164708	0.400624	0.00123733	0.0938088
322	22	2	3	1	0.0509793	5.20683	2.01776	0.091249	0	0	0.199157	0.021895	0	0	0	0.0213957	0	0	0.0684683	0.079964	1.00842	0.0758531	0	0.401898	0	0.119235
323	23	8	3	1	0.195047	33.6263	14.4155	0.0709296	0.531096	0.00807089	0.0653172	0.0264576	0.00795076	0.00560943	0	0.0274992	0	0.00426187	0.0587341	0.0565107	0.402182	0.188657	0.541439	0.162591	0.0244471	0.280185
324	24	0	3	1	0.0129672	0.320745	0.111555	0.0729673	0.0313734	0	0.280188	0	0	0.0112826	0.00210372	0.0185302	0	0.00490955	0.0887745	0	0.00385167	0.020209	0	0.345075	0	0.0338231
325	25	4	3	2	0.14307	18.6314	6.13786	0.0863594	0.27212	0.00200326	0.13576	0.032363	0	0.00434551	0	0.0284838	0	0.00309336	0.0736435	0.118116	0.656637	0.151456	0.286404	0.209235	0.00706931	0.159458
326	26	8	3	2	0.177941	32.5668	14.6455	0.0885551	0.459668	0.0114405	0.0842863	0.0268101	0.0224433	0.00256466	0	0.0227435	0	0.00325393	0.0637476	0.0516134	0.461105	0.164711	0.614262	0.201325	0.0246021	0.299231
327	27	0	3	2	0.0216829	0.387844	0.13509	0.0922522	0.0371841	0	0.244366	0.0502186	0	0.00498425	0.0021672	0.0249673	0	0	0.0739376	0.00353593	0.0115237	0.0256223	0	0.361796	0	0.0342196
328	28	4	3	2	0.143497	17.0086	6.65837	0.0726094	0.208427	0.00417936	0.161264	0.0261302	0	0.00372936	0.000874613	0.0269299	0	0.0052914	0.0540212	0.0448928	0.425949	0.120437	0.466885	0.136567	0.0126936	0.172858
329	29	2	3	2	0.0852372	5.53901	2.02601	0.0548063	0.0959497	0.00351749	0.180628	0.0234838	0	0.00261204	0.0034386	0.0193688	0	0.0102091	0.0643851	0	0.190009	0.0607398	0.0133428	0.256061	0.00137443	0.0641393
330	30	2	3	2	0.0898875	3.65928	2.5932	0.138538	0.101656	0.013968	0.0394236	0.0201362	0	0.00299168	0	0.0151463	0	0	0.0871989	0	0.316557	0.0513575	0.00901528	0.358193	0	0.0604561
331	31	4	3	2	0.13806	18.0753	7.173	0.110715	0.13384	0.00549677	0.062966	0.0251142	0	0.00466634	0	0.030377	0.00524304	0	0.0457218	0.0669677	0.893279	0.151018	0.520478	0.134716	0.0138469	0.238163
332	32	8	3	2	0.193637	36.3798	10.3398	0.0992667	0.446478	0.0054324	0.065536	0.031575	0	0.00439337	0	0.0292796	0	0.00239784	0.0430339	0.152078	0.850976	0.235241	0.858101	0.160928	0.0380105	0.286761
333	33	2	3	2	0.063674	4.94183	2.83707	0.0974286	0	0.00224622	0.0771122	0.0180612	0	0.00335083	0	0.0183299	0.00302024	0	0.0202694	0.0555876	0.62861	0.0883452	0.0336356	0.127151	0.00275132	0.155125
334	34	4	3	2	0.133791	15.3883	5.94106	0.072917	0.220998	0.00462068	0.0403923	0.0242733	0	0.0160501	0	0.0261554	0	0	0.0395887	0.0472908	0.388447	0.126228	0.247739	0.14536	0.00504391	0.145982
335	35	2	3	2	0.0624644	9.47207	2.97403	0.0938753	0.0984533	0.000803786	0.116275	0.0079794	0	0.00419192	0	0.0123865	0.00659388	0.0058631	0.00596333	0.153655	0.477088	0.0702914	0.0388883	0.0197004	0	0.160124
336	36	0	3	2	0.0202482	0.351952	0.124212	0.0716652	0.0424974	0.000693231	0.159651	0.0372673	0	0.00676137	0	0.0398854	0	0.00112607	0.0579413	0.00200682	0	0.0281517	0	0.353517	0	0.0481666
337	37	0	3	2	0.013605	0.340595	0	0.0650199	0.0346897	0.000311848	0.18561	0	0	0.00850512	0.00667258	0.0163246	0	0.015934	0.044954	0.0203519	0	0.0202972	0	0.200491	0	0.0298851
338	38	4	3	2	0.129537	14.9221	5.31717	0.0717782	0.234851	0.00313067	0.108916	0.0245581	0	0.00421329	0	0.0189015	0	0.00269515	0.0446354	0.0366989	0.399125	0.1119	0.229251	0.179218	0.00659258	0.133825
339	39	2	3	2	0.0792186	6.96159	2.40393	0.097757	0	0.00189912	0.197412	0.0296803	0	0.0033555	0	0.0429897	0	0.0095384	0.0390966	0.202205	0.615259	0.0878185	0.0364725	0.18932	0	0.142352
340	40	2	3	2	0.0933965	5.08209	2.74489	0.111999	0.0979977	0.00701221	0.154138	0.0226464	0	0.00488224	0.00176646	0.0156078	0	0.000995139	0.0586844	0.00813481	0.197947	0.060806	0.0117906	0.172596	0.00187426	0.0816568
341	41	8	3	2	0.229249	51.5376	14.9878	0.164314	0.527783	0.0107179	0.104114	0.034673	0.0383956	0.00814724	0	0.0355457	0	0	0.0827136	0.142936	0.824468	0.262875	1.03363	0.344169	0.0604553	0.418359
342	42	0	3	2	0.0232251	0.836754	0.295129	0.131331	0.0809437	0	0.157524	0.0247223	0	0.00500306	0	0.0190956	0	0.01319	0.0405865	0.132308	0.00900828	0.0188011	0	0.22509	0	0.0623552
343	43	0	3	2	0.0135447	0.378393	0.133084	0.103755	0.0350595	0	0.151649	0	0	0.00688211	0.00677588	0.00809063	0	0.00849289	0.0540493	0.00325929	0.00192067	0.0186705	0	0.27924	0	0.0329108
344	44	8	3	2	0.168436	45.4877	14.0522	0.110802	0.470867	0.00770801	0.0726209	0.0340357	0.0300864	0.00299415	0	0.0251086	0	0	0.0609895	0.112488	0.837617	0.181795	0.87517	0.222296	0.0255429	0.370817
345	45	0	3	2	0	0.31469	0.112322	0.0877935	0	0.000314496	0.225372	0	0	0.00699544	0.0163929	0.0032935	0	0.0357209	0.0755302	0.00778071	0.00761056	0.0145711	0	0.350092	0	0.0377401
346	46	8	3	2	0.187507	36.1338	13.5352	0.110009	0.433978	0.00803356	0.110316	0.0219348	0.00852906	0	0	0.0202775	0	0.007374	0.0591779	0.11427	1.06917	0.220295	0.536055	0.0296622	0.0106118	0.374435
347	47	8	3	2	0.229022	34.5833	14.1862	0.0964469	0.546677	0.013741	0.0479151	0.0364507	0.0256783	0.0070918	0	0.0181393	0	0	0.0713849	0.0370423	0.230454	0.199431	0.302091	0.166146	0.0285658	0.273554
348	48	4	3	2	0.140762	10.5099	5.06548	0.0824196	0.297412	0.0114638	0.100055	0.00564322	0.0179819	0.00369645	0.00267836	0.0159842	0	0.00420828	0.0756294	0.00685589	0.154792	0.117955	0.0152821	0.202236	0.00301035	0.0830088
					0.0889149	16.223	5.54452	0.0959351	0.137476	0.00412802	0.2228	0.0215836	0.0133798	0.00723692	0.00370683	0.0260659	0.000684321	0.0112086	0.0769114	0.0745892	0.747739	0.10418	0.273803	0.295493	0.0129073	0.177822

## Sheet: Table 8 & Figure 3
Table 8. Effect of dietary xylose concentration and collection period on urine energy concentration and urine sugar concentration and excretion
Figure 3. Allocation of urine gross energy (GE) from xylose, metabolites, and nitrogen (N)-containing compounds.
Sample #	Pig ID	Trt	Collection	Replication	Urine GE (Kcal/L)	urinary GE from xylose (Kcal/L)	% of consumed xylose excreted in urine	urinary GE from threitol (kcal/L)	% of consumed xylose excreted as threitol	urinary GE from xylose + threitol (kcal/L)	GE from smaller metabolites (xylitol+xylonic acid+xylulose), kcal/L	Difference of urine GE and GE contributed by xylose and all metabolites (kcal/L)	urine urea GE (kcal/L)	% of consumed xylose not excreted in urine (retained)	% of consumed xylose excreted as small metabolites ( xylitol, xylulose, or xylonic acid) in urine
101	1	2	1	1	180.632	17.8458	35.1578	8.28563	14.6811	26.1315	0.534619	153.966	56.4947	49.1581	1.00301
102	2	0	1	1	177.823	0	.	0.936308	.	0.936308	0.113251	176.774	48.3722	.	.
103	3	2	1	1	280.769	40.9619	36.2185	17.5672	13.9701	58.5291	0.760322	221.48	45.7158	48.8382	0.973099
104	4	8	1	1	238.864	107.188	65.9972	43.8597	24.288	151.048	1.08081	86.7348	21.1834	8.84102	0.873745
105	5	8	1	1	301.461	122.793	48.6483	46.203	16.4631	168.996	1.6625	130.803	27.2606	34.0127	0.875884
106	6	4	1	1	191.923	48.1363	52.0422	18.8879	18.366	67.0242	0.68337	124.215	22.9765	28.5533	1.03837
107	7	0	1	1	189.345	2.3846	.	0.963508	.	3.34811	0.0861321	185.911	48.4733	.	.
108	8	4	1	1	267.244	61.3564	41.0235	32.0611	19.2796	93.4175	0.910404	172.916	45.233	38.8347	0.862128
109	9	4	1	1	236.082	70.222	59.9399	19.5954	15.0434	89.8175	0.602757	145.662	24.6771	24.35	0.666743
110	10	8	1	1	319.054	153.794	65.9295	52.0836	20.0811	205.878	1.60597	111.57	23.985	13.1166	0.872881
111	11	4	1	1	241.089	52.7535	33.6194	21.5393	12.3457	74.2928	0.764377	166.032	26.1457	53.3315	0.703396
112	12	0	1	1	163.686	0	.	0	.	0	0.0729875	163.613	40.5334	.	.
113	13	8	1	1	166.402	66.3244	63.5432	18.3695	15.8286	84.694	0.698207	81.0093	21.3273	19.7382	0.890084
114	14	2	1	1	288.858	30.3362	29.6064	13.935	12.2315	44.2713	0.740211	243.847	65.6275	57.0694	1.09272
115	15	0	1	1	166.241	0	.	0	.	0	0.0593038	166.182	33.8733	.	.
116	16	4	1	1	166.852	38.6435	42.8897	11.836	11.8149	50.4796	0.617164	115.755	17.1285	44.3488	0.946671
117	17	0	1	1	138.411	2.37818	.	0	.	2.37818	0.0435978	135.99	34.9022	.	.
118	18	4	1	1	200.025	40.7938	43.7721	15.0662	14.5397	55.86	0.649359	143.516	38.7383	40.7407	0.947576
119	19	8	1	1	330.415	138.529	53.9041	54.6792	19.136	193.208	1.68203	135.525	31.5162	26.1272	0.83267
120	20	2	1	1	224.612	26.3777	31.2689	10.4173	11.1066	36.795	0.563654	187.254	34.0694	56.7059	0.91861
121	21	2	1	1	356.195	37.7316	22.979	20.5349	11.2478	58.2665	0.995837	296.933	81.387	64.8268	0.946507
122	22	2	1	1	157.756	14.8705	23.5158	6.06767	8.62985	20.9382	0.491202	136.326	35.2419	66.7643	1.09002
123	23	8	1	1	345.464	137.493	50.1325	54.4639	17.8605	191.957	1.47452	152.033	53.3393	31.2606	0.746447
124	24	0	1	1	148.961	2.38066	.	0.956252	.	3.33691	0.0653406	145.559	28.6416	.	.
125	25	4	1	2	228.359	66.0149	57.8746	18.534	14.6138	84.5489	1.28601	142.524	29.3412	26.1112	1.40041
126	26	8	1	2	254.265	89.8209	55.6949	42.1722	23.5186	131.993	1.37288	120.899	26.2769	19.7346	1.05184
127	27	0	1	2	155.246	2.39495	.	0.958007	.	3.35296	0.0673937	151.825	36.9625	.	.
128	28	4	1	2	187.638	42.243	56.551	9.74393	11.7319	51.987	0.441681	135.209	26.5814	30.998	0.719129
129	29	2	1	2	224.961	25.9809	34.9994	10.242	12.4091	36.2229	0.573746	188.164	33.2412	51.5204	1.07116
130	30	2	1	2	172.648	13.3876	25.762	5.69915	9.86357	19.0868	0.168496	153.393	27.8974	63.7263	0.648155
131	31	4	1	2	203.492	49.3859	50.912	15.3852	14.2649	64.7712	0.676301	138.045	20.4316	33.8454	0.977727
132	32	8	1	2	257.522	82.7006	47.7084	23.8849	12.3925	106.586	1.00969	149.927	21.2907	39.0643	0.834771
133	33	2	1	2	169.012	12.8912	27.743	7.17261	13.8831	20.0638	0.172314	148.776	49.8587	57.6326	0.741302
134	34	4	1	2	240.276	47.7414	32.8502	15.6386	9.67806	63.38	0.685726	176.21	39.6399	56.7974	0.674326
135	35	2	1	2	165.434	21.7783	48.367	6.99484	13.9717	28.7731	0.447228	136.214	27.2624	36.3641	1.29722
136	36	0	1	2	184.286	2.38736	.	0.931713	.	3.31907	0.102187	180.864	53.8699	.	.
137	37	0	1	2	207.796	2.42301	.	0	.	2.42301	0.359121	205.014	50.7905	.	.
138	38	4	1	2	274.562	60.9241	37.3178	18.7993	10.3566	79.7233	0.803681	194.035	42.6505	51.6326	0.693023
139	39	2	1	2	104.505	10.322	35.7034	3.71435	11.5551	14.0364	0.102058	90.3662	20.489	52.0358	0.705679
140	40	2	1	2	215.299	17.0263	21.7626	9.58813	11.0223	26.6144	0.484009	188.201	44.7796	66.3767	0.838308
141	41	8	1	2	340.395	125.147	45.5865	39.7675	13.0284	164.914	1.27983	174.201	31.2795	40.7697	0.615344
142	42	0	1	2	129.787	0	.	0	.	0	0.0455953	129.741	33.2952	.	.
143	43	0	1	2	142.724	2.38593	.	0	.	2.38593	0.0626214	140.275	21.4412	.	.
144	44	8	1	2	278.271	116.623	63.1094	37.2726	18.1403	153.896	0.965465	123.41	37.3863	18.0607	0.689532
145	45	0	1	2	246.866	2.39898	.	0	.	2.39898	0.104561	244.362	44.7689	.	.
146	46	8	1	2	296.622	95.1667	39.8106	30.6334	11.5254	125.8	0.954826	169.867	30.003	48.1415	0.522556
147	47	8	1	2	337.427	147.528	58.3664	49.4828	17.6072	197.011	1.50959	138.906	36.4262	23.2113	0.815087
148	48	4	1	2	205.42	61.1815	57.271	22.797	19.1929	83.9785	0.783928	120.658	19.748	22.4804	1.05577
201	1	2	2	1	248.068	25.6457	34.37	10.4129	12.5512	36.0586	0.605706	211.403	85.8635	51.9369	1.14193
202	2	0	2	1	179.534	0	.	0	.	0	0.0398978	179.494	55.428	.	.
203	3	2	2	1	280.271	35.7851	34.7073	13.5674	11.8349	49.3526	0.736765	230.182	55.3004	52.3784	1.0794
204	4	8	2	1	306.529	99.0673	39.6254	35.5064	12.7731	134.574	1.74587	170.21	34.9389	46.7084	0.893029
205	5	8	2	1	194.667	33.9502	26.0693	16.1145	11.1289	50.0646	0.350449	144.252	30.0026	62.3387	0.463133
206	6	4	2	1	273.305	48.596	36.1702	20.4762	13.7072	69.0722	0.776818	203.456	39.1761	49.2894	0.833255
207	7	0	2	1	232.77	2.37933	.	0.952993	.	3.33233	0.0998133	229.338	69.9682	.	.
208	8	4	2	1	351.357	70.0037	36.1874	29.6077	13.7654	99.6114	1.61834	250.127	74.1974	48.9904	1.05681
209	9	4	2	1	286.243	54.3849	37.429	19.6503	12.1632	74.0352	0.663601	211.544	31.5129	49.8011	0.606693
210	10	8	2	1	340.287	91.7464	35.2333	28.197	9.739	119.943	1.51389	218.829	29.1756	54.3265	0.701217
211	11	4	2	1	301.941	50.3716	23.5195	23.9332	10.0506	74.3048	0.866024	226.77	40.9443	65.8431	0.586831
212	12	0	2	1	190.046	2.38761	.	0	.	2.38761	0.0880676	187.57	62.8677	.	.
213	13	8	2	1	180.879	45.7579	42.1678	13.2821	11.0086	59.04	0.610188	121.229	23.0169	46.0769	0.746658
214	14	2	2	1	285.566	28.1752	26.9546	11.3104	9.73176	39.4856	0.691226	245.389	66.6369	62.3452	0.968367
215	15	0	2	1	148.92	2.39265	.	0	.	2.39265	0.0332106	146.494	40.5172	.	.
216	16	4	2	1	249.777	52.0956	36.7345	19.2456	12.2054	71.3412	0.890121	177.546	42.9573	50.1205	0.93965
217	17	0	2	1	212.397	2.38566	.	0	.	2.38566	0.0801634	209.932	60.3915	.	.
218	18	4	2	1	147.103	31.0751	52.9794	8.39027	12.8652	39.4654	0.706549	106.931	21.1483	32.6718	1.48354
219	19	8	2	1	313.83	75.3566	33.468	32.7243	13.0715	108.081	0.962355	204.787	43.0154	52.8896	0.570836
220	20	2	2	1	183.98	13.0784	23.2484	5.8028	9.27734	18.8812	0.39472	164.704	29.8933	66.594	0.880206
221	21	2	2	1	366.895	31.8597	16.4316	16.7076	7.74996	48.5672	0.853865	317.474	88.1587	75.1363	0.68215
222	22	2	2	1	124.141	11.7726	24.1815	4.14565	7.65861	15.9182	0.400345	107.822	26.7515	67.1316	1.02833
223	23	8	2	1	382.414	107.872	32.9198	56.5659	15.5257	164.438	1.41764	216.559	63.5134	50.943	0.611547
224	24	0	2	1	191.974	2.43203	.	0	.	2.43203	0.06282	189.479	54.6808	.	.
225	25	4	2	2	252.265	51.4723	38.5018	17.0943	11.5002	68.5667	0.926702	182.771	47.3243	48.9895	1.00851
226	26	8	2	2	353.404	106.244	7.26185	53.8255	3.30886	160.069	1.36845	191.966	59.6772	89.2975	.
227	27	0	2	2	256.915	2.39229	.	0	.	2.39229	0.132747	254.39	78.0959	.	.
228	28	4	2	2	250.416	51.9318	41.0035	18.6075	13.2137	70.5392	0.76522	179.112	40.6243	44.9074	0.875441
229	29	2	2	2	304.029	34.3082	24.9667	15.4421	10.1069	49.7504	0.886716	253.392	49.3692	63.9603	0.966159
230	30	2	2	2	260.456	26.9596	28.3637	13.0441	12.3427	40.0037	0.403574	220.048	45.0076	58.4545	0.839086
231	31	4	2	2	313.38	58.1485	33.2541	23.9469	12.3169	82.0954	1.02905	230.255	51.7066	53.5689	0.860023
232	32	8	2	2	290.898	99.9372	43.1381	29.9644	11.6329	129.902	1.85812	159.138	27.669	44.1936	1.0354
233	33	2	2	2	205.828	12.0768	17.4905	8.49198	11.0613	20.5687	0.264882	184.994	61.7478	70.6813	0.766862
234	34	4	2	2	230.551	33.6801	27.7352	15.6331	11.5785	49.3133	0.394993	180.843	56.6128	60.0463	0.640038
235	35	2	2	2	200.012	24.8592	41.0997	7.81873	11.6261	32.6779	0.545623	166.789	43.763	46.0148	1.25932
236	36	0	2	2	240.017	2.43068	.	0.954151	.	3.38484	0.146384	236.485	76.6741	.	.
237	37	0	2	2	260.443	0	.	0.929376	.	0.929376	0.355255	259.158	78.586	.	.
238	38	4	2	2	306.82	59.915	31.4155	26.78	12.6289	86.695	1.08425	219.041	53.2224	55.1077	0.847911
239	39	2	2	2	120.398	10.0267	25.6622	4.37373	10.0678	14.4004	0.159056	105.839	28.5388	63.4562	0.81377
240	40	2	2	2	315.122	28.2325	20.8347	16.3288	10.8377	44.5613	0.416155	270.145	78.1949	67.7252	0.602379
241	41	8	2	2	357.562	145.81	45.1286	49.5334	13.7883	195.343	1.65739	160.562	39.4341	40.3441	0.73896
242	42	0	2	2	152.233	2.40857	.	0.942791	.	3.35136	0.0533517	148.828	39.3732	.	.
243	43	0	2	2	218.548	2.37928	.	0	.	2.37928	0.0894363	216.079	44.801	.	.
244	44	8	2	2	331.063	92.3681	35.4797	41.1632	14.2205	133.531	1.1654	196.366	48.6391	49.6931	0.606704
245	45	0	2	2	266.989	2.44033	.	0.960186	.	3.40052	0.477067	263.111	66.6964	.	.
246	46	8	2	2	302.143	89.5845	37.1138	33.2614	12.3934	122.846	1.08159	178.215	32.7314	49.8599	0.63296
247	47	8	2	2	392.775	127.304	37.0609	59.0767	15.4682	186.38	2.43555	203.959	55.3749	46.5608	0.910147
248	48	4	2	2	316.823	69.8425	31.0348	27.6949	11.0681	97.5374	1.70567	217.58	50.1154	56.8928	1.00429
301	1	2	3	1	278.731	26.5578	26.1289	13.5392	11.9804	40.097	0.899782	237.734	90.752	60.6973	1.19341
302	2	0	3	1	113.547	4.60145	.	2.02003	.	6.62148	0.351751	106.574	43.1827	.	.
303	3	2	3	1	247.111	21.1461	23.4774	8.71923	8.70654	29.8654	0.715377	216.53	77.6926	66.7841	1.03196
304	4	8	3	1	291.472	85.2888	35.893	33.4179	12.6487	118.707	1.72291	171.043	40.5019	50.5317	0.92661
305	5	8	3	1	224.341	62.7165	40.4382	23.6238	13.6996	86.3403	0.503102	137.498	36.8812	45.274	0.588233
306	6	4	3	1	288.379	56.4399	41.0407	24.1452	15.7909	80.5851	1.30377	206.491	57.7948	41.9722	1.1963
307	7	0	3	1	217.683	20.8889	.	6.99017	.	27.8791	0.669705	189.134	71.6876	.	.
308	8	4	3	1	358.8	55.0058	19.2274	27.075	8.51195	82.0808	1.11219	275.607	84.7944	71.6968	0.563788
309	9	4	3	1	323.994	86.5313	48.6355	30.2989	15.3163	116.83	0.801954	206.361	61.6379	35.4264	0.62178
310	10	8	3	1	334.438	118.539	40.9503	41.6382	12.9371	160.177	1.42572	172.835	41.3044	45.4237	0.688822
311	11	4	3	1	318.236	58.1517	30.9046	27.538	13.1626	85.6897	0.989706	231.557	54.5082	55.1489	0.784005
312	12	0	3	1	148.413	0	.	0	.	0	0.0372243	148.376	58.0259	.	.
313	13	8	3	1	186.522	55.0126	50.6191	15.8669	13.1308	70.8795	0.963372	114.68	37.796	35.1797	1.07046
314	14	2	3	1	291.408	24.9093	20.768	11.6156	8.71012	36.5249	0.372307	254.511	71.1965	69.9086	0.613234
315	15	0	3	1	165.831	2.39309	.	0.93779	.	3.33088	0.316503	162.183	49.7935	.	.
316	16	4	3	1	292.537	56.0544	33.4856	22.799	12.2493	78.8534	1.37078	212.313	52.8938	53.1264	1.13869
317	17	0	3	1	236.304	2.40455	.	0.937769	.	3.34232	0.110202	232.851	60.8014	.	.
318	18	4	3	1	151.087	27.7371	41.0845	9.93375	13.2336	37.6709	0.875589	112.541	27.4413	44.1606	1.52138
319	19	8	3	1	408.538	146.216	43.3026	72.1755	19.2246	218.391	2.55421	187.593	60.4398	36.5285	0.944418
320	20	2	3	1	137.694	16.1797	33.4028	7.04149	13.0745	23.2212	0.187793	114.285	25.9617	52.7477	0.775006
321	21	2	3	1	297.743	26.8894	19.608	15.8761	10.4123	42.7655	0.400666	254.577	87.0178	69.4011	0.578586
322	22	2	3	1	141.719	11.2862	22.9897	4.86291	8.90901	16.1491	0.164499	125.406	33.2933	67.4315	0.669828
323	23	8	3	1	386.125	119.437	36.8575	56.9304	15.8007	176.368	2.79526	206.962	73.0208	46.3193	1.0225
324	24	0	3	1	274.976	2.4112	.	0.932428	.	3.34363	0.406796	271.225	79.1188	.	.
325	25	4	3	2	297.139	67.1859	40.7037	24.6095	13.4093	91.7954	1.63206	203.711	59.1395	44.6153	1.27171
326	26	8	3	2	379.53	111.527	35.6962	55.7648	16.0528	167.291	2.34926	209.889	60.7266	47.3591	0.891881
327	27	0	3	2	281.757	2.45077	.	0.949122	.	3.39989	0.415829	277.941	95.844	.	.
328	28	4	3	2	322.331	69.6586	37.1585	30.3198	14.5465	99.9783	1.46769	220.885	57.3816	47.2857	1.00931
329	29	2	3	2	327.515	40.6992	24.4564	16.5519	8.94542	57.2511	1.21828	269.046	57.4137	65.6321	0.966083
330	30	2	3	2	323.768	23.1739	16.1568	18.2596	11.4498	41.4335	1.0209	281.314	69.4754	71.4911	0.902359
331	31	4	3	2	340.383	78.5508	39.4888	34.6593	15.6708	113.21	1.34519	225.828	55.6288	43.8579	0.982504
332	32	8	3	2	292.594	86.7027	39.8756	27.3992	11.3334	114.102	1.80111	176.691	32.3427	47.7442	1.04673
333	33	2	3	2	248.277	19.2721	21.8197	12.3016	12.5265	31.5737	0.355434	216.348	62.3997	64.8616	0.792288
334	34	4	3	2	276.209	51.3282	33.6186	22.0334	12.9793	73.3617	1.23445	201.613	56.2781	52.3567	1.04537
335	35	2	3	2	227.157	32.1827	41.822	11.235	13.1312	43.4177	0.600327	183.139	49.1989	43.9913	1.05542
336	36	0	3	2	297.856	2.47999	.	0.973155	.	3.45315	0.521979	293.88	99.4027	.	.
337	37	0	3	2	287.856	2.46912	.	0	.	2.46912	0.418901	284.968	101.389	.	.
338	38	4	3	2	294.878	62.4643	32.6001	24.7478	11.6163	87.2121	1.55834	206.108	54.3826	54.7672	1.01641
339	39	2	3	2	155.942	16.7869	30.7375	6.44518	10.6141	23.2321	0.211867	132.498	35.2484	57.873	0.77549
340	40	2	3	2	314.662	31.4723	22.439	18.9001	12.1195	50.3724	1.04399	263.246	76.8856	64.4636	0.977918
341	41	8	3	2	353.661	162.256	56.4899	52.4647	16.428	214.721	2.81356	136.127	45.5514	25.861	1.22103
342	42	0	3	2	161.08	2.41092	.	0.945473	.	3.35639	0.306157	157.417	45.9042	.	.
343	43	0	3	2	230.658	2.41168	.	0.943088	.	3.35476	0.360458	226.943	59.8288	.	.
344	44	8	3	2	358.883	146.214	49.8587	50.2215	15.4025	196.435	2.30192	160.146	56.198	33.7962	0.942639
345	45	0	3	2	276.468	2.38345	.	0.945888	.	3.32933	0.110415	273.028	80.2599	.	.
346	46	8	3	2	324.224	103.316	39.606	43.0299	14.8358	146.346	2.0011	175.877	39.078	44.588	0.97024
347	47	8	3	2	394.058	136.856	37.9064	62.4189	15.5494	199.274	3.23985	191.543	56.0307	45.4765	1.06771
348	48	4	3	2	339.725	53.3694	22.9608	28.6001	11.0665	81.9695	2.24617	255.509	65.0878	64.801	1.17172
